# Supplementary material for: Genomic fluidity: an integrative view of gene diversity within microbial populations
Source: BMC Genomics. 2011 Jan 13;12:32. doi: 10.1186/1471-2164-12-32 (PMC3030549; doi:10.1186/1471-2164-12-32)
Supplement: Additional file 2 — Spreadsheet of fluidity values. Mean and variance of fluidity for all species and all bioinformatic pipeline values utilized in the manuscript. [file 1471-2164-12-32-S2.XLS]

## Sheet: Supplementary Table S8
i	c	anthrax	anthrax var	ecoli	ecoli var	neisseria	neisseria var	s.agalactiae	s.agalactiae var	s.pneumoniae	s.pneumoniae var	s.pyogenes	s.pyogenes var	staph	staph var
0.5	0.5	0.0406	0.0001	0.2047	0.0001	0.1686	0.0001	0.2151	0.0006	0.133	0.0001	0.1432	0.0006	0.0897	0
0.5	0.52	0.0429	0.0001	0.2062	0.0001	0.1722	0.0001	0.2192	0.0007	0.1363	0.0001	0.1464	0.0007	0.0916	0
0.5	0.54	0.0447	0.0001	0.2082	0.0001	0.1765	0.0001	0.2233	0.0008	0.1408	0.0001	0.1495	0.0007	0.0949	0.0001
0.5	0.56	0.0472	0.0001	0.2104	0.0001	0.1799	0.0001	0.2281	0.0008	0.1449	0.0001	0.1519	0.0007	0.0969	0.0001
0.5	0.58	0.0487	0.0001	0.2121	0.0001	0.1839	0.0001	0.2329	0.0009	0.15	0.0001	0.1561	0.0008	0.0988	0.0001
0.5	0.6	0.0508	0.0002	0.2139	0.0001	0.1872	0.0001	0.2375	0.0009	0.1541	0.0001	0.1599	0.0008	0.1013	0.0001
0.5	0.62	0.0529	0.0002	0.2161	0.0001	0.191	0.0001	0.2405	0.001	0.1587	0.0001	0.1631	0.0009	0.1032	0.0001
0.5	0.64	0.0553	0.0002	0.2187	0.0001	0.1949	0.0001	0.2446	0.001	0.1626	0.0001	0.1658	0.0009	0.1056	0.0001
0.5	0.66	0.0576	0.0002	0.2213	0.0001	0.1988	0.0001	0.248	0.0011	0.1673	0.0001	0.1693	0.001	0.1079	0.0001
0.5	0.68	0.0599	0.0002	0.2239	0.0001	0.2041	0.0001	0.2522	0.0011	0.1721	0.0001	0.1728	0.001	0.1105	0.0001
0.5	0.7	0.0624	0.0002	0.2266	0.0001	0.2089	0.0001	0.2553	0.0012	0.1768	0.0001	0.1762	0.0011	0.1132	0.0001
0.5	0.72	0.0648	0.0002	0.2298	0.0001	0.2136	0.0001	0.2587	0.0012	0.1811	0.0001	0.1794	0.0011	0.1153	0.0001
0.5	0.74	0.0676	0.0002	0.2328	0.0001	0.2185	0.0001	0.2643	0.0013	0.1863	0.0002	0.1833	0.0012	0.118	0.0001
0.5	0.76	0.0705	0.0003	0.2358	0.0001	0.2233	0.0001	0.2682	0.0014	0.1912	0.0002	0.1865	0.0013	0.1211	0.0001
0.5	0.78	0.074	0.0003	0.2394	0.0001	0.2302	0.0001	0.272	0.0014	0.1964	0.0002	0.1916	0.0013	0.1236	0.0001
0.5	0.8	0.0773	0.0003	0.2451	0.0001	0.239	0.0001	0.2776	0.0015	0.2032	0.0002	0.1966	0.0014	0.127	0.0002
0.5	0.82	0.0806	0.0003	0.2513	0.0001	0.2478	0.0001	0.2839	0.0015	0.2094	0.0002	0.2018	0.0014	0.1309	0.0002
0.5	0.84	0.0856	0.0003	0.2576	0.0001	0.2567	0.0002	0.288	0.0015	0.215	0.0002	0.208	0.0015	0.1352	0.0002
0.5	0.86	0.0906	0.0003	0.2639	0.0001	0.2711	0.0002	0.2937	0.0016	0.2228	0.0002	0.214	0.0016	0.1402	0.0002
0.5	0.88	0.0964	0.0003	0.273	0.0001	0.2844	0.0002	0.3024	0.0016	0.2313	0.0002	0.2208	0.0016	0.1471	0.0002
0.5	0.9	0.1023	0.0004	0.2856	0.0001	0.3022	0.0002	0.3128	0.0016	0.2419	0.0003	0.2289	0.0016	0.156	0.0002
0.5	0.92	0.1125	0.0004	0.3008	0.0002	0.3264	0.0003	0.325	0.0016	0.2516	0.0003	0.2419	0.0017	0.1683	0.0002
0.5	0.94	0.124	0.0004	0.3246	0.0002	0.3484	0.0004	0.3388	0.0016	0.2683	0.0003	0.2583	0.0018	0.1845	0.0002
0.5	0.96	0.1399	0.0004	0.3586	0.0003	0.3851	0.0005	0.361	0.0014	0.2903	0.0003	0.2811	0.0017	0.2095	0.0003
0.52	0.5	0.0413	0.0001	0.2063	0.0001	0.1704	0.0001	0.2158	0.0006	0.1343	0.0001	0.1452	0.0006	0.0912	0
0.52	0.52	0.0437	0.0001	0.2077	0.0001	0.1741	0.0001	0.2198	0.0007	0.1376	0.0001	0.1484	0.0007	0.093	0.0001
0.52	0.54	0.0457	0.0001	0.2097	0.0001	0.1783	0.0001	0.2238	0.0008	0.1421	0.0001	0.1515	0.0007	0.0963	0.0001
0.52	0.56	0.0481	0.0001	0.2117	0.0001	0.1816	0.0001	0.2287	0.0008	0.1461	0.0001	0.1538	0.0007	0.0983	0.0001
0.52	0.58	0.0498	0.0001	0.2135	0.0001	0.1855	0.0001	0.2334	0.0009	0.1512	0.0001	0.158	0.0008	0.1001	0.0001
0.52	0.6	0.052	0.0002	0.2153	0.0001	0.1889	0.0001	0.238	0.0009	0.1554	0.0001	0.1618	0.0008	0.1028	0.0001
0.52	0.62	0.0541	0.0002	0.2174	0.0001	0.1923	0.0001	0.2411	0.001	0.1599	0.0001	0.165	0.0009	0.1045	0.0001
0.52	0.64	0.0567	0.0002	0.2199	0.0001	0.1961	0.0001	0.2451	0.001	0.1638	0.0001	0.1677	0.0009	0.1069	0.0001
0.52	0.66	0.0589	0.0002	0.2224	0.0001	0.2002	0.0001	0.2485	0.0011	0.1686	0.0001	0.1711	0.001	0.1093	0.0001
0.52	0.68	0.0613	0.0002	0.225	0.0001	0.2055	0.0001	0.2526	0.0011	0.1733	0.0001	0.1746	0.001	0.1118	0.0001
0.52	0.7	0.0637	0.0002	0.2277	0.0001	0.2102	0.0001	0.2558	0.0012	0.178	0.0001	0.1777	0.0011	0.1146	0.0001
0.52	0.72	0.0662	0.0002	0.2309	0.0001	0.2149	0.0001	0.2591	0.0012	0.1823	0.0001	0.1809	0.0011	0.1167	0.0001
0.52	0.74	0.069	0.0002	0.2338	0.0001	0.2198	0.0001	0.2647	0.0013	0.1875	0.0002	0.1848	0.0012	0.1196	0.0001
0.52	0.76	0.0717	0.0002	0.2367	0.0001	0.2244	0.0001	0.2686	0.0014	0.1923	0.0002	0.1879	0.0013	0.1226	0.0001
0.52	0.78	0.0753	0.0003	0.2403	0.0001	0.2314	0.0001	0.2723	0.0014	0.1976	0.0002	0.193	0.0013	0.1251	0.0001
0.52	0.8	0.0788	0.0003	0.2458	0.0001	0.2401	0.0001	0.2779	0.0014	0.2044	0.0002	0.198	0.0014	0.1284	0.0002
0.52	0.82	0.0823	0.0003	0.252	0.0001	0.2488	0.0001	0.2842	0.0015	0.2104	0.0002	0.2032	0.0014	0.1321	0.0002
0.52	0.84	0.0871	0.0003	0.2582	0.0001	0.2575	0.0002	0.2882	0.0015	0.2159	0.0002	0.2094	0.0015	0.1365	0.0002
0.52	0.86	0.0925	0.0003	0.2645	0.0001	0.2718	0.0002	0.2943	0.0016	0.2235	0.0002	0.2157	0.0016	0.1416	0.0002
0.52	0.88	0.0982	0.0003	0.2733	0.0001	0.285	0.0002	0.3027	0.0016	0.2319	0.0002	0.2223	0.0016	0.1483	0.0002
0.52	0.9	0.1041	0.0004	0.2859	0.0001	0.3028	0.0002	0.313	0.0016	0.2424	0.0003	0.2301	0.0016	0.1573	0.0002
0.52	0.92	0.1138	0.0004	0.3011	0.0002	0.3269	0.0003	0.3251	0.0016	0.252	0.0003	0.243	0.0017	0.1695	0.0002
0.52	0.94	0.1249	0.0004	0.3253	0.0002	0.3489	0.0004	0.3386	0.0016	0.2684	0.0003	0.2596	0.0018	0.1858	0.0002
0.52	0.96	0.141	0.0004	0.3592	0.0003	0.3856	0.0005	0.3611	0.0014	0.2905	0.0003	0.2823	0.0017	0.2106	0.0003
0.54	0.5	0.042	0.0001	0.2069	0.0001	0.1707	0.0001	0.2165	0.0006	0.135	0.0001	0.1461	0.0006	0.0915	0
0.54	0.52	0.044	0.0001	0.2082	0.0001	0.1743	0.0001	0.2204	0.0007	0.1384	0.0001	0.1493	0.0007	0.0933	0.0001
0.54	0.54	0.0459	0.0001	0.2101	0.0001	0.1785	0.0001	0.2243	0.0008	0.1429	0.0001	0.1524	0.0007	0.0966	0.0001
0.54	0.56	0.0484	0.0001	0.2122	0.0001	0.1818	0.0001	0.2292	0.0008	0.1469	0.0001	0.1548	0.0007	0.0986	0.0001
0.54	0.58	0.0498	0.0001	0.2139	0.0001	0.1857	0.0001	0.234	0.0009	0.152	0.0001	0.1589	0.0008	0.1004	0.0001
0.54	0.6	0.052	0.0002	0.2156	0.0001	0.189	0.0001	0.2385	0.0009	0.1562	0.0001	0.1627	0.0008	0.103	0.0001
0.54	0.62	0.0541	0.0002	0.2177	0.0001	0.1924	0.0001	0.2415	0.001	0.1607	0.0001	0.1662	0.0009	0.1047	0.0001
0.54	0.64	0.0566	0.0002	0.2202	0.0001	0.1964	0.0001	0.2455	0.001	0.1645	0.0001	0.1689	0.0009	0.107	0.0001
0.54	0.66	0.0587	0.0002	0.2227	0.0001	0.2003	0.0001	0.2489	0.0011	0.1692	0.0001	0.1724	0.001	0.1093	0.0001
0.54	0.68	0.0611	0.0002	0.2253	0.0001	0.2056	0.0001	0.2529	0.0011	0.1739	0.0001	0.1759	0.001	0.1119	0.0001
0.54	0.7	0.0635	0.0002	0.228	0.0001	0.2102	0.0001	0.2561	0.0012	0.1785	0.0001	0.1789	0.0011	0.1147	0.0001
0.54	0.72	0.0659	0.0002	0.2312	0.0001	0.2149	0.0001	0.2594	0.0012	0.1828	0.0001	0.1821	0.0011	0.1167	0.0001
0.54	0.74	0.0686	0.0002	0.234	0.0001	0.2199	0.0001	0.265	0.0013	0.188	0.0002	0.186	0.0012	0.1197	0.0001
0.54	0.76	0.0713	0.0002	0.2369	0.0001	0.2245	0.0001	0.2688	0.0013	0.1928	0.0002	0.1892	0.0013	0.1227	0.0001
0.54	0.78	0.0746	0.0003	0.2404	0.0001	0.2314	0.0001	0.2726	0.0014	0.1981	0.0002	0.1942	0.0013	0.1251	0.0001
0.54	0.8	0.0782	0.0003	0.2459	0.0001	0.2402	0.0001	0.2781	0.0014	0.2048	0.0002	0.1992	0.0014	0.1285	0.0002
0.54	0.82	0.0818	0.0003	0.252	0.0001	0.2489	0.0001	0.2844	0.0015	0.2109	0.0002	0.2043	0.0014	0.1323	0.0002
0.54	0.84	0.087	0.0003	0.2583	0.0001	0.2577	0.0002	0.2884	0.0015	0.2163	0.0002	0.2105	0.0015	0.1367	0.0002
0.54	0.86	0.0923	0.0003	0.2644	0.0001	0.272	0.0002	0.2945	0.0016	0.2239	0.0002	0.2166	0.0015	0.1425	0.0002
0.54	0.88	0.0982	0.0003	0.2732	0.0001	0.2853	0.0002	0.3029	0.0016	0.232	0.0002	0.2231	0.0016	0.1493	0.0002
0.54	0.9	0.104	0.0004	0.2857	0.0001	0.3031	0.0002	0.313	0.0016	0.2425	0.0003	0.231	0.0016	0.158	0.0002
0.54	0.92	0.1135	0.0004	0.301	0.0002	0.3272	0.0003	0.325	0.0016	0.2521	0.0003	0.2438	0.0017	0.1701	0.0002
0.54	0.94	0.1247	0.0004	0.3251	0.0002	0.3491	0.0004	0.3385	0.0016	0.2682	0.0003	0.2603	0.0018	0.1862	0.0003
0.54	0.96	0.1412	0.0004	0.3591	0.0003	0.3857	0.0005	0.361	0.0014	0.2902	0.0003	0.2826	0.0017	0.2113	0.0003
0.56	0.5	0.0423	0.0001	0.2077	0.0001	0.1718	0.0001	0.2178	0.0006	0.137	0.0001	0.1458	0.0006	0.093	0
0.56	0.52	0.0443	0.0001	0.209	0.0001	0.1754	0.0001	0.2216	0.0007	0.1404	0.0001	0.149	0.0007	0.0948	0.0001
0.56	0.54	0.0462	0.0001	0.2109	0.0001	0.1795	0.0001	0.2256	0.0008	0.1448	0.0001	0.1521	0.0007	0.0981	0.0001
0.56	0.56	0.0486	0.0001	0.2128	0.0001	0.1828	0.0001	0.2305	0.0008	0.1488	0.0001	0.1546	0.0007	0.1001	0.0001
0.56	0.58	0.05	0.0001	0.2145	0.0001	0.1866	0.0001	0.2353	0.0008	0.1538	0.0001	0.1587	0.0008	0.1017	0.0001
0.56	0.6	0.0522	0.0002	0.2162	0.0001	0.19	0.0001	0.2397	0.0009	0.158	0.0001	0.1624	0.0008	0.1043	0.0001
0.56	0.62	0.0544	0.0002	0.2183	0.0001	0.1934	0.0001	0.2428	0.0009	0.1625	0.0001	0.166	0.0009	0.106	0.0001
0.56	0.64	0.0565	0.0002	0.2208	0.0001	0.1973	0.0001	0.2466	0.001	0.1663	0.0001	0.1687	0.0009	0.1083	0.0001
0.56	0.66	0.0588	0.0002	0.2233	0.0001	0.2013	0.0001	0.25	0.0011	0.171	0.0001	0.1721	0.001	0.1105	0.0001
0.56	0.68	0.0611	0.0002	0.2259	0.0001	0.2065	0.0001	0.254	0.0011	0.1756	0.0001	0.1756	0.001	0.1131	0.0001
0.56	0.7	0.0635	0.0002	0.2285	0.0001	0.2112	0.0001	0.2574	0.0012	0.1802	0.0001	0.1786	0.0011	0.1159	0.0001
0.56	0.72	0.0659	0.0002	0.2318	0.0001	0.2159	0.0001	0.2607	0.0012	0.1845	0.0001	0.1818	0.0011	0.1179	0.0001
0.56	0.74	0.0686	0.0002	0.2345	0.0001	0.2208	0.0001	0.2662	0.0013	0.1897	0.0002	0.1857	0.0012	0.1208	0.0001
0.56	0.76	0.0712	0.0003	0.2377	0.0001	0.2253	0.0001	0.2701	0.0013	0.1944	0.0002	0.1889	0.0013	0.1238	0.0001
0.56	0.78	0.0749	0.0003	0.2411	0.0001	0.2322	0.0001	0.2739	0.0014	0.1997	0.0002	0.1939	0.0013	0.1263	0.0001
0.56	0.8	0.0787	0.0003	0.2466	0.0001	0.2408	0.0001	0.2794	0.0014	0.2064	0.0002	0.1989	0.0013	0.1296	0.0002
0.56	0.82	0.0823	0.0003	0.2526	0.0001	0.2495	0.0001	0.2857	0.0015	0.2124	0.0002	0.204	0.0014	0.1333	0.0002
0.56	0.84	0.0875	0.0003	0.2589	0.0001	0.2582	0.0002	0.2897	0.0015	0.2179	0.0002	0.2107	0.0014	0.1376	0.0002
0.56	0.86	0.0929	0.0003	0.265	0.0001	0.2723	0.0002	0.2958	0.0016	0.2253	0.0002	0.2174	0.0015	0.143	0.0002
0.56	0.88	0.0988	0.0003	0.2738	0.0001	0.2855	0.0002	0.3042	0.0016	0.2335	0.0002	0.2236	0.0016	0.1499	0.0002
0.56	0.9	0.1048	0.0003	0.2863	0.0001	0.3032	0.0002	0.3142	0.0016	0.244	0.0002	0.2313	0.0016	0.1586	0.0002
0.56	0.92	0.1143	0.0004	0.3018	0.0002	0.3274	0.0003	0.3262	0.0016	0.2536	0.0003	0.2443	0.0017	0.1708	0.0002
0.56	0.94	0.1259	0.0004	0.3258	0.0002	0.3493	0.0004	0.3395	0.0016	0.2698	0.0003	0.2609	0.0017	0.1867	0.0003
0.56	0.96	0.1419	0.0004	0.3594	0.0003	0.3859	0.0005	0.3616	0.0014	0.2917	0.0003	0.2831	0.0017	0.2117	0.0003
0.58	0.5	0.0446	0.0001	0.2099	0.0001	0.1737	0.0001	0.2182	0.0006	0.1388	0.0001	0.1466	0.0006	0.0931	0
0.58	0.52	0.0466	0.0001	0.2112	0.0001	0.1772	0.0001	0.222	0.0007	0.1421	0.0001	0.1498	0.0007	0.0949	0.0001
0.58	0.54	0.0485	0.0001	0.2131	0.0001	0.1812	0.0001	0.2259	0.0008	0.1466	0.0001	0.1529	0.0007	0.0982	0.0001
0.58	0.56	0.0509	0.0001	0.215	0.0001	0.1845	0.0001	0.2307	0.0008	0.1505	0.0001	0.1553	0.0007	0.1002	0.0001
0.58	0.58	0.0524	0.0001	0.2167	0.0001	0.1883	0.0001	0.2355	0.0008	0.1555	0.0001	0.1594	0.0008	0.1018	0.0001
0.58	0.6	0.0545	0.0002	0.2183	0.0001	0.1917	0.0001	0.24	0.0009	0.1596	0.0001	0.1631	0.0008	0.1043	0.0001
0.58	0.62	0.0566	0.0002	0.2204	0.0001	0.195	0.0001	0.2431	0.0009	0.1641	0.0001	0.1667	0.0009	0.1061	0.0001
0.58	0.64	0.0587	0.0002	0.2229	0.0001	0.199	0.0001	0.2468	0.001	0.1679	0.0001	0.1695	0.0009	0.1084	0.0001
0.58	0.66	0.0608	0.0002	0.2253	0.0001	0.2029	0.0001	0.2502	0.0011	0.1726	0.0001	0.1729	0.001	0.1106	0.0001
0.58	0.68	0.0632	0.0002	0.2279	0.0001	0.2081	0.0001	0.2541	0.0011	0.1773	0.0001	0.1764	0.001	0.1131	0.0001
0.58	0.7	0.0654	0.0002	0.2304	0.0001	0.2127	0.0001	0.2574	0.0012	0.1818	0.0001	0.1794	0.0011	0.1159	0.0001
0.58	0.72	0.0678	0.0002	0.2337	0.0001	0.2173	0.0001	0.2607	0.0012	0.1861	0.0001	0.1826	0.0011	0.1178	0.0001
0.58	0.74	0.0705	0.0002	0.2363	0.0001	0.2222	0.0001	0.2663	0.0013	0.1913	0.0002	0.1865	0.0012	0.1206	0.0001
0.58	0.76	0.0732	0.0003	0.2396	0.0001	0.2267	0.0001	0.2702	0.0013	0.196	0.0002	0.1896	0.0013	0.1236	0.0001
0.58	0.78	0.0767	0.0003	0.243	0.0001	0.2336	0.0001	0.274	0.0014	0.2012	0.0002	0.1945	0.0013	0.126	0.0002
0.58	0.8	0.0805	0.0003	0.2485	0.0001	0.2421	0.0001	0.2798	0.0014	0.2079	0.0002	0.1994	0.0013	0.1293	0.0002
0.58	0.82	0.0839	0.0003	0.2546	0.0001	0.2508	0.0001	0.2859	0.0015	0.2138	0.0002	0.2044	0.0014	0.133	0.0002
0.58	0.84	0.0888	0.0003	0.2607	0.0001	0.2595	0.0002	0.2899	0.0015	0.2193	0.0002	0.2112	0.0014	0.1373	0.0002
0.58	0.86	0.0942	0.0003	0.2669	0.0001	0.2735	0.0002	0.296	0.0015	0.2268	0.0002	0.2179	0.0015	0.1426	0.0002
0.58	0.88	0.0998	0.0003	0.2756	0.0001	0.2866	0.0002	0.3044	0.0016	0.2349	0.0002	0.224	0.0016	0.1495	0.0002
0.58	0.9	0.1056	0.0004	0.2879	0.0001	0.3043	0.0002	0.3144	0.0016	0.2454	0.0002	0.2317	0.0016	0.1585	0.0002
0.58	0.92	0.1152	0.0004	0.3032	0.0002	0.3285	0.0003	0.3263	0.0016	0.2551	0.0003	0.2447	0.0017	0.1709	0.0002
0.58	0.94	0.1262	0.0004	0.3273	0.0002	0.3504	0.0004	0.3398	0.0016	0.2713	0.0003	0.2611	0.0017	0.1868	0.0002
0.58	0.96	0.1425	0.0004	0.3607	0.0003	0.3871	0.0005	0.3619	0.0014	0.2929	0.0003	0.2833	0.0017	0.2115	0.0003
0.6	0.5	0.0464	0.0001	0.2119	0.0001	0.1742	0.0001	0.2187	0.0006	0.1397	0.0001	0.1485	0.0006	0.0945	0
0.6	0.52	0.0484	0.0001	0.2131	0.0001	0.1774	0.0001	0.2225	0.0007	0.143	0.0001	0.1517	0.0007	0.0963	0.0001
0.6	0.54	0.0504	0.0001	0.2149	0.0001	0.1815	0.0001	0.2264	0.0007	0.1473	0.0001	0.1547	0.0007	0.0996	0.0001
0.6	0.56	0.0528	0.0001	0.2168	0.0001	0.1848	0.0001	0.2313	0.0008	0.1512	0.0001	0.1569	0.0007	0.1017	0.0001
0.6	0.58	0.0543	0.0001	0.2184	0.0001	0.1887	0.0001	0.2361	0.0008	0.1562	0.0001	0.1611	0.0008	0.1032	0.0001
0.6	0.6	0.0564	0.0002	0.2201	0.0001	0.1919	0.0001	0.2405	0.0009	0.1604	0.0001	0.1646	0.0008	0.1058	0.0001
0.6	0.62	0.0584	0.0002	0.2221	0.0001	0.1953	0.0001	0.2436	0.0009	0.1649	0.0001	0.1684	0.0009	0.1075	0.0001
0.6	0.64	0.0605	0.0002	0.2246	0.0001	0.1992	0.0001	0.2474	0.001	0.1687	0.0001	0.1711	0.0009	0.1098	0.0001
0.6	0.66	0.0625	0.0002	0.2271	0.0001	0.2031	0.0001	0.2507	0.0011	0.1733	0.0001	0.1745	0.001	0.1121	0.0001
0.6	0.68	0.065	0.0002	0.2296	0.0001	0.2083	0.0001	0.2546	0.0011	0.1779	0.0001	0.1779	0.001	0.1146	0.0001
0.6	0.7	0.0672	0.0002	0.2322	0.0001	0.2129	0.0001	0.2579	0.0012	0.1824	0.0001	0.181	0.0011	0.1173	0.0001
0.6	0.72	0.0696	0.0002	0.2354	0.0001	0.2175	0.0001	0.2612	0.0012	0.1868	0.0001	0.1841	0.0011	0.1193	0.0001
0.6	0.74	0.0724	0.0002	0.2381	0.0001	0.2223	0.0001	0.2668	0.0013	0.1919	0.0002	0.188	0.0012	0.122	0.0001
0.6	0.76	0.075	0.0003	0.2412	0.0001	0.2268	0.0001	0.2707	0.0013	0.1966	0.0002	0.1909	0.0013	0.1249	0.0001
0.6	0.78	0.0785	0.0003	0.2446	0.0001	0.2337	0.0001	0.2744	0.0014	0.2017	0.0002	0.1959	0.0013	0.1274	0.0002
0.6	0.8	0.0822	0.0003	0.2501	0.0001	0.2422	0.0001	0.2801	0.0014	0.2083	0.0002	0.2006	0.0013	0.1307	0.0002
0.6	0.82	0.0855	0.0003	0.2561	0.0001	0.251	0.0001	0.2862	0.0015	0.2142	0.0002	0.2057	0.0014	0.1343	0.0002
0.6	0.84	0.0903	0.0003	0.2622	0.0001	0.2596	0.0002	0.2902	0.0015	0.2197	0.0002	0.2124	0.0014	0.1386	0.0002
0.6	0.86	0.0955	0.0003	0.2683	0.0001	0.2736	0.0002	0.2963	0.0015	0.2271	0.0002	0.2187	0.0015	0.1438	0.0002
0.6	0.88	0.1009	0.0003	0.2769	0.0001	0.2867	0.0002	0.3047	0.0016	0.2353	0.0002	0.2249	0.0016	0.1506	0.0002
0.6	0.9	0.1067	0.0004	0.2891	0.0001	0.3044	0.0002	0.3147	0.0016	0.2458	0.0002	0.2324	0.0016	0.1596	0.0002
0.6	0.92	0.1167	0.0004	0.3042	0.0002	0.3286	0.0003	0.3265	0.0016	0.2554	0.0003	0.246	0.0017	0.1718	0.0002
0.6	0.94	0.1275	0.0004	0.3282	0.0002	0.3505	0.0004	0.34	0.0015	0.2715	0.0003	0.2622	0.0017	0.1881	0.0002
0.6	0.96	0.1434	0.0004	0.3613	0.0003	0.387	0.0005	0.362	0.0014	0.2933	0.0003	0.2839	0.0017	0.2124	0.0003
0.62	0.5	0.0476	0.0001	0.213	0.0001	0.1753	0.0001	0.2194	0.0006	0.1405	0.0001	0.1501	0.0006	0.0976	0
0.62	0.52	0.0495	0.0001	0.2142	0.0001	0.1784	0.0001	0.2232	0.0007	0.1437	0.0001	0.1533	0.0007	0.0993	0.0001
0.62	0.54	0.0515	0.0001	0.2161	0.0001	0.1825	0.0001	0.2271	0.0007	0.148	0.0001	0.1562	0.0007	0.1026	0.0001
0.62	0.56	0.0539	0.0001	0.2179	0.0001	0.1858	0.0001	0.2319	0.0008	0.1518	0.0001	0.1584	0.0007	0.1046	0.0001
0.62	0.58	0.0554	0.0001	0.2195	0.0001	0.1896	0.0001	0.2367	0.0008	0.1569	0.0001	0.1625	0.0008	0.1061	0.0001
0.62	0.6	0.0574	0.0002	0.2211	0.0001	0.1929	0.0001	0.2411	0.0009	0.161	0.0001	0.1661	0.0008	0.1087	0.0001
0.62	0.62	0.0594	0.0002	0.2232	0.0001	0.1962	0.0001	0.2442	0.0009	0.1655	0.0001	0.1699	0.0009	0.1104	0.0001
0.62	0.64	0.0615	0.0002	0.2256	0.0001	0.2	0.0001	0.2479	0.001	0.1693	0.0001	0.1725	0.0009	0.1127	0.0001
0.62	0.66	0.0636	0.0002	0.2281	0.0001	0.2039	0.0001	0.2513	0.0011	0.1738	0.0001	0.1759	0.001	0.1149	0.0001
0.62	0.68	0.066	0.0002	0.2306	0.0001	0.2091	0.0001	0.2552	0.0011	0.1784	0.0001	0.1794	0.001	0.1173	0.0001
0.62	0.7	0.0682	0.0002	0.2332	0.0001	0.2137	0.0001	0.2584	0.0012	0.183	0.0001	0.1824	0.0011	0.12	0.0001
0.62	0.72	0.0707	0.0002	0.2363	0.0001	0.2183	0.0001	0.2617	0.0012	0.1873	0.0001	0.1856	0.0011	0.122	0.0001
0.62	0.74	0.0734	0.0002	0.2389	0.0001	0.223	0.0001	0.2673	0.0013	0.1925	0.0002	0.1894	0.0012	0.1247	0.0001
0.62	0.76	0.0761	0.0003	0.242	0.0001	0.2275	0.0001	0.2712	0.0013	0.1972	0.0002	0.1923	0.0012	0.1277	0.0001
0.62	0.78	0.0795	0.0003	0.2454	0.0001	0.2343	0.0001	0.2751	0.0014	0.2022	0.0002	0.1972	0.0013	0.1301	0.0001
0.62	0.8	0.083	0.0003	0.2509	0.0001	0.2429	0.0001	0.2805	0.0014	0.2088	0.0002	0.2019	0.0013	0.1334	0.0002
0.62	0.82	0.0862	0.0003	0.2569	0.0001	0.2516	0.0001	0.2865	0.0015	0.2148	0.0002	0.2069	0.0014	0.1369	0.0002
0.62	0.84	0.091	0.0003	0.263	0.0001	0.2603	0.0002	0.2905	0.0015	0.2203	0.0002	0.2132	0.0014	0.1412	0.0002
0.62	0.86	0.0962	0.0003	0.269	0.0001	0.2744	0.0002	0.2967	0.0015	0.2276	0.0002	0.2196	0.0015	0.1464	0.0002
0.62	0.88	0.1015	0.0003	0.2776	0.0001	0.2876	0.0002	0.3051	0.0016	0.2357	0.0002	0.2256	0.0016	0.153	0.0002
0.62	0.9	0.1074	0.0004	0.2901	0.0001	0.3055	0.0002	0.3149	0.0016	0.2462	0.0002	0.2331	0.0016	0.1619	0.0002
0.62	0.92	0.1175	0.0004	0.3051	0.0002	0.3296	0.0003	0.3268	0.0016	0.2558	0.0003	0.2463	0.0017	0.1741	0.0002
0.62	0.94	0.1282	0.0004	0.329	0.0002	0.3515	0.0004	0.3402	0.0015	0.2719	0.0003	0.2625	0.0017	0.1905	0.0002
0.62	0.96	0.144	0.0004	0.3621	0.0003	0.3874	0.0005	0.3621	0.0014	0.2937	0.0003	0.2842	0.0017	0.2147	0.0003
0.64	0.5	0.049	0.0001	0.2155	0.0001	0.1772	0.0001	0.2204	0.0006	0.1433	0.0001	0.1516	0.0006	0.099	0
0.64	0.52	0.051	0.0001	0.2166	0.0001	0.1801	0.0001	0.2242	0.0007	0.1465	0.0001	0.1548	0.0007	0.1008	0.0001
0.64	0.54	0.0529	0.0001	0.2184	0.0001	0.1842	0.0001	0.2281	0.0007	0.1508	0.0001	0.1576	0.0007	0.104	0.0001
0.64	0.56	0.0553	0.0001	0.2203	0.0001	0.1875	0.0001	0.2329	0.0008	0.1546	0.0001	0.1598	0.0007	0.106	0.0001
0.64	0.58	0.0566	0.0001	0.2218	0.0001	0.1913	0.0001	0.2377	0.0008	0.1596	0.0001	0.1639	0.0008	0.1076	0.0001
0.64	0.6	0.0587	0.0002	0.2234	0.0001	0.1945	0.0001	0.2421	0.0009	0.1638	0.0001	0.1675	0.0008	0.1102	0.0001
0.64	0.62	0.0608	0.0002	0.2255	0.0001	0.1978	0.0001	0.2451	0.0009	0.1683	0.0001	0.1712	0.0009	0.1119	0.0001
0.64	0.64	0.0628	0.0002	0.2279	0.0001	0.2016	0.0001	0.2489	0.001	0.1719	0.0001	0.1738	0.0009	0.1142	0.0001
0.64	0.66	0.0648	0.0002	0.2303	0.0001	0.2053	0.0001	0.2522	0.001	0.1763	0.0001	0.1773	0.001	0.1164	0.0001
0.64	0.68	0.0672	0.0002	0.2328	0.0001	0.2105	0.0001	0.2561	0.0011	0.181	0.0001	0.1807	0.001	0.1188	0.0001
0.64	0.7	0.0695	0.0002	0.2354	0.0001	0.2151	0.0001	0.2594	0.0012	0.1855	0.0001	0.1837	0.0011	0.1216	0.0001
0.64	0.72	0.0719	0.0002	0.2385	0.0001	0.2197	0.0001	0.2626	0.0012	0.1898	0.0001	0.1869	0.0011	0.1236	0.0001
0.64	0.74	0.0746	0.0002	0.241	0.0001	0.2244	0.0001	0.2682	0.0013	0.195	0.0002	0.1907	0.0012	0.1262	0.0001
0.64	0.76	0.0773	0.0003	0.2441	0.0001	0.2289	0.0001	0.272	0.0013	0.1996	0.0002	0.1936	0.0012	0.1292	0.0001
0.64	0.78	0.081	0.0003	0.2475	0.0001	0.2357	0.0001	0.2758	0.0014	0.2047	0.0002	0.1985	0.0013	0.1316	0.0002
0.64	0.8	0.0845	0.0003	0.2529	0.0001	0.2442	0.0001	0.2812	0.0014	0.2112	0.0002	0.2032	0.0013	0.1349	0.0002
0.64	0.82	0.0877	0.0003	0.2589	0.0001	0.2529	0.0001	0.2873	0.0015	0.2171	0.0002	0.2081	0.0014	0.1385	0.0002
0.64	0.84	0.0923	0.0003	0.2649	0.0001	0.2615	0.0002	0.2913	0.0015	0.2226	0.0002	0.2144	0.0014	0.1428	0.0002
0.64	0.86	0.0975	0.0003	0.2708	0.0001	0.2755	0.0002	0.2973	0.0015	0.2299	0.0002	0.2208	0.0015	0.148	0.0002
0.64	0.88	0.1028	0.0003	0.2794	0.0001	0.2886	0.0002	0.3057	0.0016	0.238	0.0002	0.2268	0.0016	0.1545	0.0002
0.64	0.9	0.1084	0.0004	0.2916	0.0001	0.3064	0.0002	0.3155	0.0016	0.2485	0.0002	0.2343	0.0016	0.1632	0.0002
0.64	0.92	0.1184	0.0004	0.3066	0.0002	0.3305	0.0003	0.3274	0.0016	0.258	0.0003	0.2474	0.0017	0.1755	0.0002
0.64	0.94	0.1291	0.0004	0.3304	0.0002	0.3522	0.0004	0.3408	0.0015	0.2738	0.0003	0.2636	0.0017	0.1919	0.0002
0.64	0.96	0.1453	0.0004	0.3632	0.0003	0.3881	0.0005	0.3627	0.0014	0.2955	0.0003	0.2853	0.0017	0.2161	0.0003
0.66	0.5	0.0509	0.0001	0.2174	0.0001	0.1785	0.0001	0.2216	0.0006	0.1452	0.0001	0.1541	0.0006	0.1013	0
0.66	0.52	0.0528	0.0001	0.2185	0.0001	0.1816	0.0001	0.2254	0.0007	0.1484	0.0001	0.1573	0.0007	0.103	0.0001
0.66	0.54	0.0547	0.0001	0.2203	0.0001	0.1856	0.0001	0.2292	0.0007	0.1526	0.0001	0.1601	0.0007	0.1062	0.0001
0.66	0.56	0.0571	0.0001	0.222	0.0001	0.1888	0.0001	0.2341	0.0008	0.1565	0.0001	0.1623	0.0007	0.1082	0.0001
0.66	0.58	0.0584	0.0001	0.2235	0.0001	0.1927	0.0001	0.2388	0.0008	0.1615	0.0001	0.1663	0.0008	0.1098	0.0001
0.66	0.6	0.0606	0.0002	0.2251	0.0001	0.196	0.0001	0.2432	0.0009	0.1656	0.0001	0.1699	0.0008	0.1123	0.0001
0.66	0.62	0.0626	0.0002	0.2271	0.0001	0.1992	0.0001	0.2462	0.0009	0.1701	0.0001	0.1733	0.0009	0.114	0.0001
0.66	0.64	0.0646	0.0002	0.2295	0.0001	0.203	0.0001	0.2501	0.001	0.1737	0.0001	0.1759	0.0009	0.1163	0.0001
0.66	0.66	0.0666	0.0002	0.2319	0.0001	0.2067	0.0001	0.2535	0.0011	0.1781	0.0001	0.1793	0.001	0.1185	0.0001
0.66	0.68	0.069	0.0002	0.2344	0.0001	0.2119	0.0001	0.2574	0.0011	0.1829	0.0001	0.1827	0.001	0.1209	0.0001
0.66	0.7	0.0713	0.0002	0.237	0.0001	0.2164	0.0001	0.2606	0.0012	0.1874	0.0001	0.1857	0.0011	0.1236	0.0001
0.66	0.72	0.0736	0.0002	0.2399	0.0001	0.2209	0.0001	0.2638	0.0012	0.1917	0.0001	0.1889	0.0011	0.1255	0.0001
0.66	0.74	0.0763	0.0002	0.2424	0.0001	0.2255	0.0001	0.2693	0.0013	0.1968	0.0001	0.1927	0.0012	0.1281	0.0001
0.66	0.76	0.0791	0.0003	0.2454	0.0001	0.2301	0.0001	0.2732	0.0013	0.2015	0.0002	0.1955	0.0012	0.131	0.0001
0.66	0.78	0.0827	0.0003	0.2487	0.0001	0.2368	0.0001	0.2769	0.0014	0.2065	0.0002	0.2004	0.0013	0.1333	0.0002
0.66	0.8	0.0862	0.0003	0.2542	0.0001	0.2453	0.0001	0.2824	0.0014	0.2131	0.0002	0.2051	0.0013	0.1366	0.0002
0.66	0.82	0.0894	0.0003	0.2601	0.0001	0.254	0.0001	0.2884	0.0015	0.2189	0.0002	0.2101	0.0014	0.1402	0.0002
0.66	0.84	0.094	0.0003	0.266	0.0001	0.2625	0.0002	0.2924	0.0015	0.2243	0.0002	0.2163	0.0014	0.1445	0.0002
0.66	0.86	0.0991	0.0003	0.272	0.0001	0.2763	0.0002	0.2984	0.0015	0.2316	0.0002	0.2227	0.0015	0.15	0.0002
0.66	0.88	0.1044	0.0003	0.2805	0.0001	0.2894	0.0002	0.3068	0.0016	0.2397	0.0002	0.2286	0.0016	0.1564	0.0002
0.66	0.9	0.1101	0.0003	0.2927	0.0002	0.3073	0.0002	0.3166	0.0016	0.2502	0.0002	0.2361	0.0016	0.1652	0.0002
0.66	0.92	0.12	0.0004	0.3076	0.0002	0.3312	0.0003	0.3285	0.0016	0.2596	0.0003	0.249	0.0017	0.1774	0.0002
0.66	0.94	0.1307	0.0004	0.3314	0.0002	0.353	0.0004	0.3418	0.0015	0.2753	0.0003	0.2652	0.0017	0.1936	0.0002
0.66	0.96	0.1465	0.0004	0.3641	0.0003	0.3888	0.0005	0.3637	0.0014	0.297	0.0003	0.2867	0.0017	0.2178	0.0003
0.68	0.5	0.0533	0.0001	0.2198	0.0001	0.1808	0.0001	0.2237	0.0006	0.147	0.0001	0.1561	0.0006	0.1046	0
0.68	0.52	0.0553	0.0001	0.221	0.0001	0.1837	0.0001	0.2274	0.0007	0.1502	0.0001	0.1592	0.0007	0.1063	0.0001
0.68	0.54	0.0571	0.0001	0.2227	0.0001	0.1877	0.0001	0.2313	0.0008	0.1544	0.0001	0.162	0.0007	0.1095	0.0001
0.68	0.56	0.0595	0.0001	0.2244	0.0001	0.1909	0.0001	0.2361	0.0008	0.1582	0.0001	0.1641	0.0007	0.1115	0.0001
0.68	0.58	0.0608	0.0001	0.2259	0.0001	0.1947	0.0001	0.2408	0.0008	0.1632	0.0001	0.1681	0.0008	0.113	0.0001
0.68	0.6	0.063	0.0002	0.2276	0.0001	0.198	0.0001	0.2452	0.0009	0.1674	0.0001	0.1716	0.0008	0.1156	0.0001
0.68	0.62	0.065	0.0002	0.2296	0.0001	0.2012	0.0001	0.2481	0.001	0.1719	0.0001	0.1751	0.0009	0.1173	0.0001
0.68	0.64	0.0669	0.0002	0.2319	0.0001	0.2049	0.0001	0.252	0.001	0.1755	0.0001	0.1776	0.0009	0.1195	0.0001
0.68	0.66	0.069	0.0002	0.2344	0.0001	0.2086	0.0001	0.2553	0.0011	0.18	0.0001	0.181	0.001	0.1217	0.0001
0.68	0.68	0.0714	0.0002	0.2369	0.0001	0.2139	0.0001	0.2592	0.0011	0.1847	0.0001	0.1844	0.001	0.1241	0.0001
0.68	0.7	0.0737	0.0002	0.2395	0.0001	0.2183	0.0001	0.2628	0.0012	0.1891	0.0001	0.1874	0.0011	0.1267	0.0001
0.68	0.72	0.076	0.0002	0.2422	0.0001	0.2228	0.0001	0.266	0.0012	0.1934	0.0001	0.1905	0.0011	0.1287	0.0001
0.68	0.74	0.0787	0.0002	0.2448	0.0001	0.2275	0.0001	0.2715	0.0013	0.1987	0.0002	0.1944	0.0012	0.1313	0.0001
0.68	0.76	0.0816	0.0002	0.2478	0.0001	0.2321	0.0001	0.2754	0.0013	0.2033	0.0002	0.1972	0.0012	0.1339	0.0001
0.68	0.78	0.085	0.0003	0.251	0.0001	0.2389	0.0001	0.2791	0.0014	0.2082	0.0002	0.2021	0.0013	0.1363	0.0002
0.68	0.8	0.0885	0.0003	0.2564	0.0001	0.2474	0.0001	0.2844	0.0014	0.2148	0.0002	0.2068	0.0013	0.1395	0.0002
0.68	0.82	0.0916	0.0003	0.2623	0.0001	0.256	0.0001	0.2905	0.0015	0.2205	0.0002	0.2117	0.0014	0.1432	0.0002
0.68	0.84	0.0961	0.0003	0.2684	0.0001	0.2645	0.0002	0.2944	0.0015	0.2259	0.0002	0.2179	0.0014	0.1475	0.0002
0.68	0.86	0.1016	0.0003	0.2742	0.0001	0.2782	0.0002	0.3004	0.0015	0.2328	0.0002	0.2243	0.0015	0.1532	0.0002
0.68	0.88	0.1069	0.0003	0.2827	0.0001	0.2912	0.0002	0.3088	0.0016	0.2408	0.0002	0.2296	0.0016	0.1596	0.0002
0.68	0.9	0.1128	0.0003	0.2948	0.0001	0.3088	0.0002	0.3186	0.0016	0.2512	0.0002	0.2371	0.0016	0.1679	0.0002
0.68	0.92	0.1227	0.0004	0.3096	0.0002	0.3328	0.0003	0.3304	0.0016	0.2606	0.0003	0.25	0.0017	0.1798	0.0002
0.68	0.94	0.1334	0.0004	0.3332	0.0002	0.3543	0.0004	0.3435	0.0016	0.2763	0.0003	0.2661	0.0017	0.1961	0.0002
0.68	0.96	0.1493	0.0004	0.3657	0.0003	0.3902	0.0005	0.3653	0.0014	0.2978	0.0003	0.2877	0.0017	0.2202	0.0003
0.7	0.5	0.0558	0.0001	0.2222	0.0001	0.1832	0.0001	0.2252	0.0006	0.1505	0.0001	0.1582	0.0006	0.1076	0
0.7	0.52	0.0577	0.0001	0.2234	0.0001	0.1862	0.0001	0.2288	0.0007	0.1537	0.0001	0.1613	0.0007	0.1093	0.0001
0.7	0.54	0.0596	0.0001	0.2251	0.0001	0.19	0.0001	0.2328	0.0007	0.158	0.0001	0.1641	0.0007	0.1124	0.0001
0.7	0.56	0.0619	0.0001	0.2268	0.0001	0.1932	0.0001	0.2376	0.0008	0.1618	0.0001	0.1662	0.0007	0.1144	0.0001
0.7	0.58	0.0633	0.0001	0.2282	0.0001	0.197	0.0001	0.2423	0.0008	0.1666	0.0001	0.1701	0.0008	0.116	0.0001
0.7	0.6	0.0656	0.0002	0.2299	0.0001	0.2002	0.0001	0.2466	0.0009	0.1708	0.0001	0.1737	0.0008	0.1185	0.0001
0.7	0.62	0.0677	0.0002	0.2319	0.0001	0.2034	0.0001	0.2495	0.0009	0.1753	0.0001	0.1771	0.0009	0.1202	0.0001
0.7	0.64	0.0696	0.0002	0.2342	0.0001	0.2069	0.0001	0.2533	0.001	0.179	0.0001	0.1797	0.0009	0.122	0.0001
0.7	0.66	0.0716	0.0002	0.2367	0.0001	0.2106	0.0001	0.2566	0.0011	0.1834	0.0001	0.183	0.001	0.1242	0.0001
0.7	0.68	0.0741	0.0002	0.2392	0.0001	0.2159	0.0001	0.2605	0.0011	0.1881	0.0001	0.1864	0.001	0.1266	0.0001
0.7	0.7	0.0763	0.0002	0.2417	0.0001	0.2204	0.0001	0.2641	0.0012	0.1926	0.0001	0.1894	0.0011	0.1292	0.0001
0.7	0.72	0.0785	0.0002	0.2445	0.0001	0.2247	0.0001	0.2673	0.0012	0.1968	0.0001	0.1925	0.0011	0.1311	0.0001
0.7	0.74	0.0812	0.0002	0.2468	0.0001	0.2296	0.0001	0.2727	0.0013	0.202	0.0001	0.1963	0.0012	0.1337	0.0001
0.7	0.76	0.084	0.0003	0.2498	0.0001	0.2342	0.0001	0.2765	0.0013	0.2066	0.0002	0.1992	0.0012	0.1363	0.0001
0.7	0.78	0.0874	0.0003	0.253	0.0001	0.241	0.0001	0.2802	0.0014	0.2116	0.0002	0.204	0.0013	0.1386	0.0002
0.7	0.8	0.091	0.0003	0.2584	0.0001	0.2494	0.0001	0.2856	0.0014	0.2181	0.0002	0.2086	0.0013	0.1418	0.0002
0.7	0.82	0.0944	0.0003	0.2642	0.0001	0.2579	0.0001	0.2916	0.0015	0.2236	0.0002	0.2135	0.0014	0.1454	0.0002
0.7	0.84	0.0988	0.0003	0.2702	0.0001	0.2664	0.0002	0.2956	0.0015	0.229	0.0002	0.2197	0.0014	0.1497	0.0002
0.7	0.86	0.1043	0.0003	0.2759	0.0001	0.28	0.0002	0.3016	0.0015	0.2358	0.0002	0.2261	0.0015	0.1554	0.0002
0.7	0.88	0.1096	0.0003	0.2845	0.0001	0.2929	0.0002	0.3099	0.0016	0.2438	0.0002	0.2314	0.0016	0.1618	0.0002
0.7	0.9	0.1154	0.0003	0.2963	0.0001	0.3106	0.0002	0.3197	0.0016	0.2542	0.0002	0.2388	0.0016	0.1699	0.0002
0.7	0.92	0.1254	0.0004	0.3111	0.0002	0.3343	0.0003	0.3315	0.0016	0.2636	0.0003	0.2514	0.0017	0.1818	0.0002
0.7	0.94	0.136	0.0004	0.3345	0.0002	0.3559	0.0004	0.3445	0.0016	0.2792	0.0003	0.2675	0.0017	0.198	0.0002
0.7	0.96	0.1518	0.0004	0.3668	0.0003	0.3915	0.0005	0.3663	0.0014	0.3007	0.0003	0.2891	0.0017	0.2219	0.0003
0.72	0.5	0.059	0.0001	0.2253	0.0001	0.1869	0.0001	0.2284	0.0006	0.154	0.0001	0.1638	0.0006	0.1121	0
0.72	0.52	0.0609	0.0001	0.2264	0.0001	0.1899	0.0001	0.2321	0.0007	0.1572	0.0001	0.1668	0.0007	0.1138	0.0001
0.72	0.54	0.0625	0.0001	0.2281	0.0001	0.1937	0.0001	0.2359	0.0007	0.1614	0.0001	0.1692	0.0007	0.1169	0.0001
0.72	0.56	0.0648	0.0001	0.2297	0.0001	0.1969	0.0001	0.2408	0.0008	0.1652	0.0001	0.1713	0.0007	0.1189	0.0001
0.72	0.58	0.0662	0.0001	0.2312	0.0001	0.2007	0.0001	0.2454	0.0008	0.17	0.0001	0.1752	0.0008	0.1204	0.0001
0.72	0.6	0.0685	0.0002	0.2329	0.0001	0.2038	0.0001	0.2498	0.0009	0.1741	0.0001	0.1787	0.0008	0.1229	0.0001
0.72	0.62	0.0704	0.0002	0.2348	0.0001	0.2068	0.0001	0.2526	0.0009	0.1786	0.0001	0.1823	0.0009	0.1246	0.0001
0.72	0.64	0.0724	0.0002	0.2372	0.0001	0.2103	0.0001	0.2563	0.001	0.1822	0.0001	0.1848	0.0009	0.1263	0.0001
0.72	0.66	0.0743	0.0002	0.2397	0.0001	0.2141	0.0001	0.2596	0.001	0.1865	0.0001	0.1881	0.0009	0.1285	0.0001
0.72	0.68	0.0765	0.0002	0.2422	0.0001	0.2192	0.0001	0.2635	0.0011	0.1912	0.0001	0.1915	0.001	0.1309	0.0001
0.72	0.7	0.0787	0.0002	0.2446	0.0001	0.2235	0.0001	0.267	0.0011	0.1957	0.0001	0.1944	0.001	0.1335	0.0001
0.72	0.72	0.0809	0.0002	0.2474	0.0001	0.2279	0.0001	0.27	0.0012	0.1999	0.0001	0.1974	0.0011	0.1353	0.0001
0.72	0.74	0.0836	0.0002	0.2497	0.0001	0.2327	0.0001	0.2755	0.0012	0.2051	0.0001	0.2011	0.0012	0.1379	0.0001
0.72	0.76	0.0864	0.0003	0.2525	0.0001	0.2372	0.0001	0.2792	0.0013	0.2096	0.0002	0.204	0.0012	0.1404	0.0001
0.72	0.78	0.0897	0.0003	0.2557	0.0001	0.2439	0.0001	0.2829	0.0013	0.2145	0.0002	0.2086	0.0013	0.1428	0.0002
0.72	0.8	0.0931	0.0003	0.261	0.0001	0.2523	0.0001	0.2882	0.0014	0.2211	0.0002	0.2128	0.0013	0.146	0.0002
0.72	0.82	0.0964	0.0003	0.2668	0.0001	0.261	0.0001	0.2943	0.0014	0.2265	0.0002	0.2176	0.0014	0.1496	0.0002
0.72	0.84	0.1006	0.0003	0.2726	0.0001	0.2694	0.0002	0.2982	0.0015	0.2318	0.0002	0.2238	0.0014	0.1538	0.0002
0.72	0.86	0.1059	0.0003	0.2783	0.0001	0.2829	0.0002	0.3042	0.0015	0.2386	0.0002	0.2302	0.0015	0.1594	0.0002
0.72	0.88	0.1112	0.0003	0.2868	0.0001	0.2957	0.0002	0.3126	0.0015	0.2466	0.0002	0.2353	0.0016	0.1657	0.0002
0.72	0.9	0.1169	0.0003	0.2986	0.0001	0.3132	0.0002	0.3223	0.0016	0.257	0.0002	0.2425	0.0016	0.1736	0.0002
0.72	0.92	0.1269	0.0004	0.3133	0.0002	0.3368	0.0003	0.334	0.0015	0.2663	0.0003	0.2548	0.0017	0.1851	0.0002
0.72	0.94	0.1375	0.0004	0.3365	0.0002	0.3579	0.0004	0.3469	0.0015	0.2817	0.0003	0.2708	0.0017	0.2011	0.0002
0.72	0.96	0.1533	0.0004	0.3687	0.0003	0.3934	0.0005	0.3687	0.0014	0.3032	0.0003	0.2921	0.0017	0.2249	0.0003
0.74	0.5	0.0621	0.0001	0.2278	0.0001	0.1922	0.0001	0.2316	0.0006	0.1565	0.0001	0.168	0.0006	0.1188	0
0.74	0.52	0.064	0.0001	0.2289	0.0001	0.1951	0.0001	0.2352	0.0007	0.1597	0.0001	0.1709	0.0006	0.1204	0.0001
0.74	0.54	0.066	0.0001	0.2306	0.0001	0.199	0.0001	0.2391	0.0007	0.1639	0.0001	0.1733	0.0007	0.1231	0.0001
0.74	0.56	0.0681	0.0001	0.2322	0.0001	0.202	0.0001	0.2439	0.0008	0.1676	0.0001	0.1753	0.0007	0.125	0.0001
0.74	0.58	0.0695	0.0001	0.2336	0.0001	0.2057	0.0001	0.2485	0.0008	0.1725	0.0001	0.1792	0.0007	0.1265	0.0001
0.74	0.6	0.0718	0.0002	0.2353	0.0001	0.2088	0.0001	0.2529	0.0009	0.1765	0.0001	0.1826	0.0008	0.129	0.0001
0.74	0.62	0.0737	0.0002	0.2372	0.0001	0.2117	0.0001	0.2556	0.0009	0.181	0.0001	0.1862	0.0008	0.1306	0.0001
0.74	0.64	0.0757	0.0002	0.2395	0.0001	0.2152	0.0001	0.2593	0.001	0.1846	0.0001	0.1887	0.0009	0.1324	0.0001
0.74	0.66	0.0776	0.0002	0.242	0.0001	0.219	0.0001	0.2626	0.001	0.1888	0.0001	0.192	0.0009	0.1345	0.0001
0.74	0.68	0.0797	0.0002	0.2444	0.0001	0.2241	0.0001	0.2665	0.0011	0.1935	0.0001	0.1953	0.001	0.1369	0.0001
0.74	0.7	0.0819	0.0002	0.2469	0.0001	0.2283	0.0001	0.27	0.0012	0.198	0.0001	0.1981	0.001	0.1394	0.0001
0.74	0.72	0.0841	0.0002	0.2496	0.0001	0.2326	0.0001	0.273	0.0012	0.2023	0.0001	0.2011	0.0011	0.1412	0.0001
0.74	0.74	0.0867	0.0002	0.2519	0.0001	0.2373	0.0001	0.2784	0.0013	0.2074	0.0002	0.2048	0.0011	0.1438	0.0001
0.74	0.76	0.0895	0.0002	0.2547	0.0001	0.2418	0.0001	0.2821	0.0013	0.2118	0.0002	0.2077	0.0012	0.1463	0.0001
0.74	0.78	0.0928	0.0003	0.2578	0.0001	0.2483	0.0001	0.2858	0.0014	0.2167	0.0002	0.2122	0.0012	0.1486	0.0002
0.74	0.8	0.0962	0.0003	0.2631	0.0001	0.2568	0.0001	0.2911	0.0014	0.2233	0.0002	0.2164	0.0013	0.1518	0.0002
0.74	0.82	0.0995	0.0003	0.2687	0.0001	0.2654	0.0001	0.2971	0.0015	0.2286	0.0002	0.2211	0.0014	0.1555	0.0002
0.74	0.84	0.1037	0.0003	0.2745	0.0001	0.2735	0.0002	0.3009	0.0015	0.2339	0.0002	0.2273	0.0014	0.1597	0.0002
0.74	0.86	0.109	0.0003	0.2802	0.0001	0.287	0.0002	0.3069	0.0015	0.2406	0.0002	0.2336	0.0015	0.1651	0.0002
0.74	0.88	0.1142	0.0003	0.2885	0.0001	0.2998	0.0002	0.3152	0.0015	0.2484	0.0002	0.2387	0.0015	0.1713	0.0002
0.74	0.9	0.1197	0.0003	0.3004	0.0002	0.3172	0.0002	0.325	0.0016	0.2587	0.0002	0.2459	0.0016	0.179	0.0002
0.74	0.92	0.1297	0.0003	0.3148	0.0002	0.3405	0.0003	0.3363	0.0016	0.268	0.0003	0.2581	0.0016	0.1901	0.0002
0.74	0.94	0.1403	0.0004	0.338	0.0002	0.3616	0.0004	0.3491	0.0015	0.2835	0.0003	0.274	0.0017	0.206	0.0002
0.74	0.96	0.1563	0.0004	0.3702	0.0003	0.3968	0.0005	0.3709	0.0014	0.3049	0.0003	0.2951	0.0016	0.2298	0.0002
0.76	0.5	0.068	0.0001	0.2328	0.0001	0.1991	0.0001	0.2351	0.0006	0.16	0.0001	0.1726	0.0006	0.1254	0.0001
0.76	0.52	0.07	0.0001	0.234	0.0001	0.2019	0.0001	0.2387	0.0007	0.1631	0.0001	0.1755	0.0006	0.1271	0.0001
0.76	0.54	0.0717	0.0001	0.2356	0.0001	0.2057	0.0001	0.2425	0.0007	0.1672	0.0001	0.1779	0.0007	0.1298	0.0001
0.76	0.56	0.0738	0.0001	0.2372	0.0001	0.2087	0.0001	0.2473	0.0008	0.171	0.0001	0.1799	0.0007	0.1316	0.0001
0.76	0.58	0.0753	0.0001	0.2386	0.0001	0.2122	0.0001	0.2519	0.0008	0.1758	0.0001	0.1838	0.0007	0.133	0.0001
0.76	0.6	0.0776	0.0002	0.2401	0.0001	0.2152	0.0001	0.2562	0.0009	0.1798	0.0001	0.1872	0.0008	0.1354	0.0001
0.76	0.62	0.0795	0.0002	0.242	0.0001	0.2181	0.0001	0.2589	0.0009	0.1843	0.0001	0.1907	0.0008	0.137	0.0001
0.76	0.64	0.0814	0.0002	0.2443	0.0001	0.2215	0.0001	0.2627	0.001	0.1878	0.0001	0.1932	0.0009	0.1387	0.0001
0.76	0.66	0.0833	0.0002	0.2467	0.0001	0.2251	0.0001	0.2659	0.001	0.192	0.0001	0.1964	0.0009	0.1409	0.0001
0.76	0.68	0.0854	0.0002	0.2491	0.0001	0.2303	0.0001	0.2698	0.0011	0.1967	0.0001	0.1997	0.001	0.1432	0.0001
0.76	0.7	0.0876	0.0002	0.2516	0.0001	0.2343	0.0001	0.2732	0.0011	0.2012	0.0001	0.2025	0.001	0.1457	0.0001
0.76	0.72	0.0898	0.0002	0.2543	0.0001	0.2385	0.0001	0.2761	0.0012	0.2054	0.0001	0.2055	0.0011	0.1473	0.0001
0.76	0.74	0.0924	0.0002	0.2566	0.0001	0.2432	0.0001	0.2814	0.0012	0.2105	0.0002	0.2092	0.0011	0.1498	0.0001
0.76	0.76	0.0952	0.0002	0.2593	0.0001	0.2476	0.0001	0.2851	0.0013	0.2149	0.0002	0.2121	0.0012	0.1523	0.0001
0.76	0.78	0.0982	0.0003	0.2624	0.0001	0.2538	0.0001	0.2888	0.0013	0.2198	0.0002	0.2166	0.0012	0.1545	0.0001
0.76	0.8	0.1016	0.0003	0.2676	0.0001	0.2622	0.0001	0.294	0.0014	0.2264	0.0002	0.2208	0.0013	0.1577	0.0002
0.76	0.82	0.1046	0.0003	0.2732	0.0001	0.2706	0.0001	0.3	0.0014	0.2316	0.0002	0.2254	0.0013	0.1612	0.0002
0.76	0.84	0.1089	0.0003	0.2789	0.0001	0.2787	0.0002	0.3039	0.0015	0.2369	0.0002	0.2314	0.0014	0.1656	0.0002
0.76	0.86	0.1141	0.0003	0.2844	0.0001	0.2921	0.0002	0.3099	0.0015	0.2436	0.0002	0.2376	0.0015	0.1708	0.0002
0.76	0.88	0.1192	0.0003	0.2927	0.0001	0.3048	0.0002	0.3182	0.0015	0.2513	0.0002	0.2427	0.0015	0.1767	0.0002
0.76	0.9	0.1245	0.0003	0.3045	0.0002	0.3222	0.0002	0.3279	0.0015	0.2615	0.0002	0.2499	0.0015	0.1844	0.0002
0.76	0.92	0.1345	0.0003	0.3188	0.0002	0.3454	0.0003	0.3392	0.0015	0.2708	0.0003	0.262	0.0016	0.1954	0.0002
0.76	0.94	0.1451	0.0004	0.3417	0.0002	0.3662	0.0004	0.3519	0.0015	0.2861	0.0003	0.2779	0.0017	0.2111	0.0002
0.76	0.96	0.1609	0.0004	0.3737	0.0003	0.4014	0.0005	0.3736	0.0014	0.3075	0.0003	0.2987	0.0016	0.2346	0.0002
0.78	0.5	0.0741	0.0001	0.2385	0.0001	0.2086	0.0001	0.2411	0.0006	0.1676	0.0001	0.1789	0.0006	0.1327	0
0.78	0.52	0.0759	0.0001	0.2397	0.0001	0.2113	0.0001	0.2447	0.0007	0.1706	0.0001	0.1819	0.0006	0.1344	0.0001
0.78	0.54	0.0777	0.0001	0.2413	0.0001	0.215	0.0001	0.2484	0.0007	0.1746	0.0001	0.1842	0.0006	0.137	0.0001
0.78	0.56	0.0798	0.0001	0.2428	0.0001	0.2178	0.0001	0.2531	0.0008	0.1784	0.0001	0.1862	0.0007	0.1388	0.0001
0.78	0.58	0.0813	0.0001	0.2441	0.0001	0.2212	0.0001	0.2576	0.0008	0.1832	0.0001	0.19	0.0007	0.1401	0.0001
0.78	0.6	0.0835	0.0002	0.2456	0.0001	0.224	0.0001	0.2618	0.0009	0.1872	0.0001	0.1935	0.0008	0.1424	0.0001
0.78	0.62	0.0854	0.0002	0.2475	0.0001	0.227	0.0001	0.2644	0.0009	0.1915	0.0001	0.1967	0.0008	0.144	0.0001
0.78	0.64	0.0874	0.0002	0.2497	0.0001	0.2304	0.0001	0.2681	0.001	0.195	0.0001	0.1991	0.0009	0.1457	0.0001
0.78	0.66	0.0891	0.0002	0.2521	0.0001	0.2338	0.0001	0.2714	0.001	0.1992	0.0001	0.2023	0.0009	0.1477	0.0001
0.78	0.68	0.0913	0.0002	0.2544	0.0001	0.2389	0.0001	0.2753	0.0011	0.2038	0.0001	0.2055	0.0009	0.1501	0.0001
0.78	0.7	0.0934	0.0002	0.2569	0.0001	0.2428	0.0001	0.2786	0.0011	0.2082	0.0001	0.2083	0.001	0.1525	0.0001
0.78	0.72	0.0956	0.0002	0.2595	0.0001	0.247	0.0001	0.2816	0.0011	0.2125	0.0001	0.2113	0.001	0.1542	0.0001
0.78	0.74	0.0983	0.0002	0.2618	0.0001	0.2515	0.0001	0.2869	0.0012	0.2174	0.0001	0.215	0.0011	0.1566	0.0001
0.78	0.76	0.101	0.0002	0.2643	0.0001	0.2558	0.0001	0.2905	0.0013	0.2217	0.0002	0.2179	0.0012	0.1591	0.0001
0.78	0.78	0.104	0.0003	0.2675	0.0001	0.262	0.0001	0.2942	0.0013	0.2265	0.0002	0.2224	0.0012	0.1612	0.0001
0.78	0.8	0.1073	0.0003	0.2726	0.0001	0.2702	0.0001	0.2994	0.0014	0.233	0.0002	0.2266	0.0013	0.1643	0.0002
0.78	0.82	0.1104	0.0003	0.278	0.0001	0.2783	0.0001	0.3053	0.0014	0.2382	0.0002	0.2312	0.0013	0.1677	0.0002
0.78	0.84	0.1145	0.0003	0.2838	0.0001	0.2863	0.0002	0.3091	0.0014	0.2433	0.0002	0.2372	0.0014	0.1721	0.0002
0.78	0.86	0.1197	0.0003	0.2892	0.0001	0.2995	0.0002	0.3148	0.0015	0.25	0.0002	0.2433	0.0014	0.1772	0.0002
0.78	0.88	0.1248	0.0003	0.2974	0.0001	0.3121	0.0002	0.323	0.0015	0.2576	0.0002	0.2483	0.0015	0.1831	0.0002
0.78	0.9	0.13	0.0003	0.3091	0.0002	0.3294	0.0002	0.3327	0.0015	0.2672	0.0002	0.2555	0.0015	0.1906	0.0002
0.78	0.92	0.1398	0.0003	0.3233	0.0002	0.3523	0.0003	0.3433	0.0015	0.2763	0.0003	0.2672	0.0016	0.2016	0.0002
0.78	0.94	0.1501	0.0004	0.3462	0.0002	0.3729	0.0004	0.3559	0.0015	0.2909	0.0003	0.283	0.0017	0.2169	0.0002
0.78	0.96	0.1659	0.0004	0.378	0.0003	0.4077	0.0005	0.3774	0.0014	0.3122	0.0003	0.3034	0.0016	0.2399	0.0002
0.8	0.5	0.0815	0.0001	0.2472	0.0001	0.2215	0.0001	0.247	0.0006	0.1757	0.0001	0.1863	0.0005	0.1419	0
0.8	0.52	0.0833	0.0001	0.2483	0.0001	0.2241	0.0001	0.2503	0.0007	0.1787	0.0001	0.1892	0.0006	0.1435	0.0001
0.8	0.54	0.085	0.0001	0.2499	0.0001	0.2278	0.0001	0.254	0.0007	0.1827	0.0001	0.1915	0.0006	0.1461	0.0001
0.8	0.56	0.0871	0.0001	0.2514	0.0001	0.2304	0.0001	0.2587	0.0008	0.1863	0.0001	0.1936	0.0007	0.1478	0.0001
0.8	0.58	0.0886	0.0001	0.2526	0.0001	0.2336	0.0001	0.2632	0.0008	0.1912	0.0001	0.1973	0.0007	0.1491	0.0001
0.8	0.6	0.0908	0.0002	0.2541	0.0001	0.2363	0.0001	0.2674	0.0009	0.1951	0.0001	0.2007	0.0007	0.1514	0.0001
0.8	0.62	0.0926	0.0002	0.2559	0.0001	0.2394	0.0001	0.27	0.0009	0.1993	0.0001	0.2039	0.0008	0.1528	0.0001
0.8	0.64	0.0946	0.0002	0.258	0.0001	0.2427	0.0001	0.2737	0.001	0.2029	0.0001	0.2063	0.0008	0.1545	0.0001
0.8	0.66	0.0963	0.0002	0.2603	0.0001	0.246	0.0001	0.277	0.001	0.207	0.0001	0.2095	0.0009	0.1565	0.0001
0.8	0.68	0.0984	0.0002	0.2626	0.0001	0.251	0.0001	0.2807	0.0011	0.2116	0.0001	0.2127	0.0009	0.1589	0.0001
0.8	0.7	0.1005	0.0002	0.265	0.0001	0.2548	0.0001	0.2838	0.0011	0.216	0.0001	0.2155	0.001	0.1613	0.0001
0.8	0.72	0.1027	0.0002	0.2678	0.0001	0.2589	0.0001	0.2868	0.0011	0.22	0.0001	0.2184	0.001	0.163	0.0001
0.8	0.74	0.1053	0.0002	0.2699	0.0001	0.2632	0.0001	0.2919	0.0012	0.2249	0.0001	0.2221	0.0011	0.1654	0.0001
0.8	0.76	0.108	0.0002	0.2725	0.0001	0.2673	0.0001	0.2955	0.0012	0.2291	0.0002	0.225	0.0011	0.1677	0.0001
0.8	0.78	0.111	0.0003	0.2756	0.0001	0.2735	0.0001	0.2991	0.0013	0.2337	0.0002	0.2294	0.0012	0.1697	0.0001
0.8	0.8	0.1143	0.0003	0.2806	0.0001	0.2816	0.0001	0.3042	0.0013	0.24	0.0002	0.2337	0.0012	0.1726	0.0002
0.8	0.82	0.1172	0.0003	0.2858	0.0001	0.2895	0.0001	0.3094	0.0014	0.2452	0.0002	0.2382	0.0013	0.1757	0.0002
0.8	0.84	0.1212	0.0003	0.2912	0.0001	0.2975	0.0002	0.3132	0.0014	0.2502	0.0002	0.2442	0.0013	0.1801	0.0002
0.8	0.86	0.1263	0.0003	0.2966	0.0001	0.3101	0.0002	0.3189	0.0015	0.2568	0.0002	0.2503	0.0014	0.1851	0.0002
0.8	0.88	0.1314	0.0003	0.3048	0.0001	0.3226	0.0002	0.3268	0.0015	0.2639	0.0002	0.2552	0.0015	0.1908	0.0002
0.8	0.9	0.1366	0.0003	0.3163	0.0001	0.3394	0.0002	0.3365	0.0015	0.2733	0.0002	0.2624	0.0015	0.1982	0.0002
0.8	0.92	0.1464	0.0003	0.3302	0.0002	0.3616	0.0003	0.3471	0.0015	0.2821	0.0003	0.274	0.0016	0.2088	0.0002
0.8	0.94	0.1567	0.0004	0.3528	0.0002	0.3821	0.0004	0.3596	0.0015	0.2964	0.0003	0.2897	0.0016	0.2239	0.0002
0.8	0.96	0.1722	0.0004	0.3842	0.0002	0.4167	0.0005	0.3811	0.0014	0.3174	0.0003	0.3098	0.0016	0.2465	0.0002
0.82	0.5	0.0938	0.0001	0.2592	0.0001	0.2347	0.0001	0.2549	0.0006	0.1862	0.0001	0.1987	0.0005	0.1553	0.0001
0.82	0.52	0.0955	0.0001	0.2603	0.0001	0.2372	0.0001	0.2582	0.0007	0.1893	0.0001	0.2016	0.0006	0.1568	0.0001
0.82	0.54	0.0972	0.0001	0.2617	0.0001	0.2409	0.0001	0.2619	0.0007	0.1931	0.0001	0.2038	0.0006	0.1592	0.0001
0.82	0.56	0.0994	0.0001	0.2631	0.0001	0.2435	0.0001	0.2664	0.0008	0.1968	0.0001	0.2058	0.0006	0.1609	0.0001
0.82	0.58	0.1008	0.0001	0.2643	0.0001	0.2467	0.0001	0.2707	0.0008	0.2015	0.0001	0.2095	0.0007	0.1621	0.0001
0.82	0.6	0.1029	0.0002	0.2657	0.0001	0.2494	0.0001	0.2748	0.0009	0.2053	0.0001	0.2129	0.0007	0.1643	0.0001
0.82	0.62	0.1048	0.0002	0.2676	0.0001	0.2524	0.0001	0.2773	0.0009	0.2096	0.0001	0.216	0.0008	0.1657	0.0001
0.82	0.64	0.1067	0.0002	0.2696	0.0001	0.2556	0.0001	0.281	0.0009	0.2131	0.0001	0.2183	0.0008	0.1674	0.0001
0.82	0.66	0.1084	0.0002	0.2719	0.0001	0.2589	0.0001	0.2843	0.001	0.2172	0.0001	0.2215	0.0009	0.1694	0.0001
0.82	0.68	0.1105	0.0002	0.2741	0.0001	0.2639	0.0001	0.288	0.001	0.2218	0.0001	0.2247	0.0009	0.1716	0.0001
0.82	0.7	0.1125	0.0002	0.2765	0.0001	0.2676	0.0001	0.2911	0.0011	0.2261	0.0001	0.2274	0.0009	0.174	0.0001
0.82	0.72	0.1146	0.0002	0.2791	0.0001	0.2714	0.0001	0.2939	0.0011	0.2301	0.0001	0.2304	0.001	0.1756	0.0001
0.82	0.74	0.1172	0.0002	0.2813	0.0001	0.2757	0.0001	0.299	0.0012	0.2349	0.0001	0.2339	0.0011	0.1779	0.0001
0.82	0.76	0.1199	0.0002	0.2838	0.0001	0.2798	0.0001	0.3026	0.0012	0.2389	0.0002	0.2368	0.0011	0.1802	0.0001
0.82	0.78	0.1228	0.0002	0.2868	0.0001	0.2857	0.0001	0.3062	0.0013	0.2433	0.0002	0.2412	0.0011	0.1823	0.0001
0.82	0.8	0.126	0.0003	0.2917	0.0001	0.2935	0.0001	0.3112	0.0013	0.2495	0.0002	0.2453	0.0012	0.1848	0.0002
0.82	0.82	0.1289	0.0003	0.2967	0.0001	0.3014	0.0001	0.3162	0.0014	0.2545	0.0002	0.2499	0.0012	0.1878	0.0002
0.82	0.84	0.1328	0.0003	0.3018	0.0001	0.3093	0.0002	0.32	0.0014	0.2597	0.0002	0.2555	0.0013	0.1921	0.0002
0.82	0.86	0.1378	0.0003	0.307	0.0001	0.3213	0.0002	0.3255	0.0014	0.2662	0.0002	0.2616	0.0014	0.1968	0.0002
0.82	0.88	0.1427	0.0003	0.3151	0.0001	0.3338	0.0002	0.3332	0.0015	0.2732	0.0002	0.2664	0.0014	0.2025	0.0002
0.82	0.9	0.1478	0.0003	0.3265	0.0001	0.3499	0.0002	0.3428	0.0015	0.2824	0.0002	0.2731	0.0015	0.2097	0.0002
0.82	0.92	0.1575	0.0003	0.3401	0.0002	0.3708	0.0003	0.3534	0.0015	0.2911	0.0002	0.2845	0.0015	0.22	0.0002
0.82	0.94	0.1676	0.0004	0.3624	0.0002	0.3911	0.0004	0.3659	0.0015	0.305	0.0003	0.2998	0.0016	0.2347	0.0002
0.82	0.96	0.1831	0.0004	0.3935	0.0002	0.4251	0.0005	0.3871	0.0013	0.3259	0.0003	0.3198	0.0015	0.2568	0.0002
0.84	0.5	0.108	0.0001	0.2727	0.0001	0.2502	0.0001	0.2658	0.0006	0.2011	0.0001	0.211	0.0005	0.1708	0.0001
0.84	0.52	0.1097	0.0001	0.2738	0.0001	0.2526	0.0001	0.2691	0.0007	0.2041	0.0001	0.2139	0.0005	0.1723	0.0001
0.84	0.54	0.1114	0.0001	0.2752	0.0001	0.2562	0.0001	0.2727	0.0007	0.2078	0.0001	0.2161	0.0006	0.1744	0.0001
0.84	0.56	0.1135	0.0001	0.2765	0.0001	0.2587	0.0001	0.2771	0.0008	0.2114	0.0001	0.2181	0.0006	0.1761	0.0001
0.84	0.58	0.1149	0.0001	0.2776	0.0001	0.2618	0.0001	0.2812	0.0008	0.216	0.0001	0.2217	0.0006	0.1772	0.0001
0.84	0.6	0.1169	0.0001	0.2789	0.0001	0.2645	0.0001	0.2847	0.0009	0.2197	0.0001	0.2245	0.0007	0.1793	0.0001
0.84	0.62	0.1187	0.0002	0.2807	0.0001	0.2675	0.0001	0.2871	0.0009	0.2239	0.0001	0.2276	0.0007	0.1807	0.0001
0.84	0.64	0.1206	0.0002	0.2827	0.0001	0.2707	0.0001	0.2907	0.0009	0.2274	0.0001	0.2298	0.0008	0.1823	0.0001
0.84	0.66	0.1223	0.0002	0.2849	0.0001	0.2738	0.0001	0.2938	0.001	0.2313	0.0001	0.2329	0.0008	0.1843	0.0001
0.84	0.68	0.1242	0.0002	0.2871	0.0001	0.2785	0.0001	0.2974	0.001	0.2359	0.0001	0.2361	0.0008	0.1866	0.0001
0.84	0.7	0.1262	0.0002	0.2894	0.0001	0.2821	0.0001	0.3004	0.0011	0.2401	0.0001	0.2388	0.0009	0.1889	0.0001
0.84	0.72	0.1282	0.0002	0.292	0.0001	0.2856	0.0001	0.3032	0.0011	0.2439	0.0001	0.2418	0.0009	0.1903	0.0001
0.84	0.74	0.1308	0.0002	0.2941	0.0001	0.2899	0.0001	0.3082	0.0012	0.2486	0.0001	0.2452	0.001	0.1927	0.0001
0.84	0.76	0.1335	0.0002	0.2966	0.0001	0.2938	0.0001	0.3116	0.0012	0.2525	0.0002	0.2481	0.0011	0.1948	0.0001
0.84	0.78	0.1364	0.0002	0.2994	0.0001	0.2996	0.0001	0.3153	0.0013	0.2566	0.0002	0.2523	0.0011	0.1968	0.0001
0.84	0.8	0.1396	0.0003	0.3042	0.0001	0.3072	0.0001	0.3202	0.0013	0.2626	0.0002	0.2563	0.0011	0.1993	0.0002
0.84	0.82	0.1424	0.0003	0.3089	0.0001	0.3149	0.0001	0.3252	0.0014	0.2677	0.0002	0.2607	0.0012	0.2022	0.0002
0.84	0.84	0.1463	0.0003	0.3139	0.0001	0.3223	0.0001	0.3289	0.0014	0.2727	0.0002	0.2663	0.0012	0.2063	0.0002
0.84	0.86	0.1512	0.0003	0.3189	0.0001	0.3339	0.0002	0.334	0.0014	0.2787	0.0002	0.2722	0.0013	0.2109	0.0002
0.84	0.88	0.156	0.0003	0.3266	0.0001	0.3459	0.0002	0.3414	0.0015	0.2854	0.0002	0.277	0.0014	0.2163	0.0002
0.84	0.9	0.1609	0.0003	0.3378	0.0001	0.3616	0.0002	0.3509	0.0015	0.2945	0.0002	0.2833	0.0014	0.2233	0.0002
0.84	0.92	0.1703	0.0003	0.3513	0.0002	0.3818	0.0003	0.3613	0.0015	0.3029	0.0002	0.2944	0.0014	0.2334	0.0002
0.84	0.94	0.1801	0.0003	0.3731	0.0002	0.4018	0.0003	0.3737	0.0015	0.3166	0.0003	0.3092	0.0015	0.2479	0.0002
0.84	0.96	0.1952	0.0004	0.4035	0.0002	0.435	0.0005	0.3941	0.0013	0.3373	0.0003	0.3287	0.0015	0.2696	0.0002
0.86	0.5	0.1239	0.0001	0.2907	0.0001	0.2732	0.0001	0.2841	0.0006	0.2211	0.0001	0.2264	0.0005	0.193	0.0001
0.86	0.52	0.1257	0.0001	0.2917	0.0001	0.2753	0.0001	0.2873	0.0006	0.2241	0.0001	0.2291	0.0005	0.1944	0.0001
0.86	0.54	0.1271	0.0001	0.2931	0.0001	0.2785	0.0001	0.2908	0.0007	0.2276	0.0001	0.2314	0.0005	0.1965	0.0001
0.86	0.56	0.1292	0.0001	0.2944	0.0001	0.2811	0.0001	0.2949	0.0007	0.2311	0.0001	0.2334	0.0006	0.1982	0.0001
0.86	0.58	0.1305	0.0001	0.2954	0.0001	0.284	0.0001	0.299	0.0008	0.2356	0.0001	0.2369	0.0006	0.1992	0.0001
0.86	0.6	0.1325	0.0001	0.2968	0.0001	0.2867	0.0001	0.3025	0.0008	0.2392	0.0001	0.2397	0.0006	0.2012	0.0001
0.86	0.62	0.1342	0.0002	0.2985	0.0001	0.2895	0.0001	0.3049	0.0009	0.2432	0.0001	0.2427	0.0007	0.2026	0.0001
0.86	0.64	0.1359	0.0002	0.3004	0.0001	0.2925	0.0001	0.3083	0.0009	0.2467	0.0001	0.2448	0.0007	0.2041	0.0001
0.86	0.66	0.1375	0.0002	0.3026	0.0001	0.2955	0.0001	0.3112	0.001	0.2504	0.0001	0.2478	0.0008	0.206	0.0001
0.86	0.68	0.1394	0.0002	0.3046	0.0001	0.3	0.0001	0.3148	0.001	0.2544	0.0001	0.251	0.0008	0.2082	0.0001
0.86	0.7	0.1413	0.0002	0.3069	0.0001	0.3034	0.0001	0.3176	0.0011	0.2584	0.0001	0.2536	0.0008	0.2104	0.0001
0.86	0.72	0.1433	0.0002	0.3094	0.0001	0.3069	0.0001	0.3205	0.0011	0.2621	0.0001	0.2566	0.0009	0.2119	0.0001
0.86	0.74	0.1459	0.0002	0.3114	0.0001	0.311	0.0001	0.3252	0.0011	0.2665	0.0001	0.2599	0.0009	0.2141	0.0001
0.86	0.76	0.1485	0.0002	0.3138	0.0001	0.3149	0.0001	0.3284	0.0012	0.2702	0.0002	0.2626	0.001	0.2161	0.0001
0.86	0.78	0.1513	0.0002	0.3166	0.0001	0.3203	0.0001	0.3319	0.0012	0.2741	0.0002	0.2665	0.001	0.218	0.0001
0.86	0.8	0.1543	0.0002	0.3212	0.0001	0.3275	0.0001	0.3365	0.0013	0.28	0.0002	0.2705	0.0011	0.2203	0.0002
0.86	0.82	0.1571	0.0003	0.3257	0.0001	0.3349	0.0001	0.3414	0.0013	0.2849	0.0002	0.2748	0.0011	0.2231	0.0002
0.86	0.84	0.1609	0.0003	0.3304	0.0001	0.3422	0.0001	0.345	0.0013	0.2898	0.0002	0.2802	0.0012	0.2271	0.0002
0.86	0.86	0.1656	0.0003	0.3353	0.0001	0.3532	0.0002	0.3499	0.0014	0.295	0.0002	0.2859	0.0012	0.2316	0.0002
0.86	0.88	0.1706	0.0003	0.3425	0.0001	0.3648	0.0002	0.3567	0.0014	0.3015	0.0002	0.2905	0.0013	0.2366	0.0002
0.86	0.9	0.1755	0.0003	0.3533	0.0001	0.38	0.0002	0.3658	0.0014	0.3102	0.0002	0.2967	0.0013	0.2434	0.0002
0.86	0.92	0.1849	0.0003	0.3664	0.0002	0.3998	0.0003	0.3759	0.0014	0.3183	0.0002	0.3072	0.0014	0.2531	0.0002
0.86	0.94	0.1947	0.0003	0.3877	0.0002	0.4193	0.0004	0.3877	0.0014	0.3312	0.0002	0.3218	0.0014	0.267	0.0002
0.86	0.96	0.2095	0.0003	0.4171	0.0002	0.4511	0.0005	0.4069	0.0013	0.3516	0.0003	0.3405	0.0014	0.2876	0.0002
0.88	0.5	0.147	0.0001	0.3183	0.0001	0.3059	0.0001	0.3088	0.0005	0.248	0.0001	0.2514	0.0004	0.222	0.0001
0.88	0.52	0.1488	0.0001	0.3193	0.0001	0.3078	0.0001	0.3118	0.0006	0.2508	0.0001	0.254	0.0004	0.2234	0.0001
0.88	0.54	0.1501	0.0001	0.3207	0.0001	0.3108	0.0001	0.3153	0.0006	0.2542	0.0001	0.2562	0.0005	0.2254	0.0001
0.88	0.56	0.152	0.0001	0.322	0.0001	0.3131	0.0001	0.3192	0.0006	0.2576	0.0001	0.258	0.0005	0.227	0.0001
0.88	0.58	0.1532	0.0001	0.323	0.0001	0.3159	0.0001	0.3231	0.0007	0.2619	0.0001	0.2614	0.0005	0.228	0.0001
0.88	0.6	0.1553	0.0001	0.3243	0.0001	0.3184	0.0001	0.3265	0.0007	0.2654	0.0001	0.2642	0.0006	0.23	0.0001
0.88	0.62	0.157	0.0001	0.326	0.0001	0.3212	0.0001	0.3289	0.0008	0.2694	0.0001	0.2671	0.0006	0.2313	0.0001
0.88	0.64	0.1586	0.0001	0.3278	0.0001	0.3242	0.0001	0.3322	0.0008	0.2728	0.0001	0.269	0.0006	0.2327	0.0001
0.88	0.66	0.1602	0.0002	0.3298	0.0001	0.327	0.0001	0.3348	0.0009	0.2764	0.0001	0.2721	0.0007	0.2346	0.0001
0.88	0.68	0.162	0.0002	0.3318	0.0001	0.3311	0.0001	0.3382	0.0009	0.2802	0.0001	0.2752	0.0007	0.2366	0.0001
0.88	0.7	0.1639	0.0002	0.334	0.0001	0.3344	0.0001	0.3407	0.0009	0.2839	0.0001	0.2776	0.0008	0.2386	0.0001
0.88	0.72	0.1658	0.0002	0.3364	0.0001	0.3376	0.0001	0.3434	0.001	0.2876	0.0001	0.2805	0.0008	0.24	0.0001
0.88	0.74	0.1683	0.0002	0.3383	0.0001	0.3416	0.0001	0.348	0.001	0.292	0.0001	0.2836	0.0008	0.2422	0.0001
0.88	0.76	0.1708	0.0002	0.3406	0.0001	0.3453	0.0001	0.3511	0.0011	0.2954	0.0001	0.286	0.0009	0.244	0.0001
0.88	0.78	0.1735	0.0002	0.3433	0.0001	0.3502	0.0001	0.3545	0.0011	0.299	0.0001	0.2898	0.0009	0.2458	0.0001
0.88	0.8	0.1765	0.0002	0.3477	0.0001	0.3569	0.0001	0.359	0.0011	0.3047	0.0002	0.2938	0.001	0.2477	0.0001
0.88	0.82	0.1793	0.0002	0.3521	0.0001	0.3639	0.0001	0.3633	0.0012	0.3093	0.0002	0.2978	0.001	0.2503	0.0001
0.88	0.84	0.1829	0.0002	0.3566	0.0001	0.371	0.0001	0.3668	0.0012	0.3139	0.0002	0.303	0.001	0.2543	0.0002
0.88	0.86	0.1875	0.0003	0.361	0.0001	0.3815	0.0001	0.3715	0.0012	0.3188	0.0002	0.3085	0.0011	0.2584	0.0002
0.88	0.88	0.1925	0.0003	0.368	0.0001	0.3925	0.0002	0.378	0.0013	0.3251	0.0002	0.313	0.0012	0.2634	0.0002
0.88	0.9	0.1973	0.0003	0.3783	0.0001	0.4069	0.0002	0.3869	0.0013	0.3332	0.0002	0.3189	0.0012	0.2699	0.0002
0.88	0.92	0.2062	0.0003	0.391	0.0002	0.4261	0.0003	0.3965	0.0013	0.3407	0.0002	0.329	0.0012	0.2795	0.0002
0.88	0.94	0.2156	0.0003	0.4116	0.0002	0.4444	0.0003	0.4073	0.0013	0.3528	0.0002	0.3423	0.0013	0.2926	0.0002
0.88	0.96	0.23	0.0003	0.4396	0.0002	0.4755	0.0004	0.4256	0.0012	0.3727	0.0002	0.3604	0.0013	0.311	0.0002
0.9	0.5	0.18	0.0001	0.3542	0.0001	0.3519	0.0001	0.341	0.0005	0.2867	0	0.2826	0.0004	0.2652	0.0001
0.9	0.52	0.1816	0.0001	0.3551	0.0001	0.3536	0.0001	0.3439	0.0005	0.2894	0.0001	0.285	0.0004	0.2665	0.0001
0.9	0.54	0.1829	0.0001	0.3564	0.0001	0.3563	0.0001	0.3473	0.0005	0.2927	0.0001	0.2871	0.0004	0.2682	0.0001
0.9	0.56	0.1847	0.0001	0.3576	0.0001	0.3583	0.0001	0.3508	0.0006	0.2961	0.0001	0.2889	0.0005	0.2696	0.0001
0.9	0.58	0.186	0.0001	0.3586	0.0001	0.3608	0.0001	0.3545	0.0006	0.3002	0.0001	0.2919	0.0005	0.2704	0.0001
0.9	0.6	0.188	0.0001	0.3598	0.0001	0.3633	0.0001	0.3576	0.0006	0.3035	0.0001	0.2945	0.0005	0.2722	0.0001
0.9	0.62	0.1896	0.0001	0.3613	0.0001	0.3659	0.0001	0.3598	0.0007	0.3072	0.0001	0.2973	0.0006	0.2735	0.0001
0.9	0.64	0.1911	0.0001	0.3629	0.0001	0.3687	0.0001	0.3628	0.0007	0.3102	0.0001	0.299	0.0006	0.2749	0.0001
0.9	0.66	0.1927	0.0001	0.3649	0.0001	0.3712	0.0001	0.3654	0.0008	0.3136	0.0001	0.302	0.0006	0.2766	0.0001
0.9	0.68	0.1945	0.0002	0.3667	0.0001	0.3752	0.0001	0.3684	0.0008	0.3172	0.0001	0.3051	0.0007	0.2785	0.0001
0.9	0.7	0.1963	0.0002	0.3688	0.0001	0.3783	0.0001	0.3709	0.0008	0.3208	0.0001	0.3074	0.0007	0.2805	0.0001
0.9	0.72	0.1982	0.0002	0.3711	0.0001	0.3813	0.0001	0.3735	0.0009	0.3245	0.0001	0.3101	0.0007	0.2818	0.0001
0.9	0.74	0.2006	0.0002	0.3728	0.0001	0.3849	0.0001	0.3777	0.0009	0.3287	0.0001	0.3131	0.0008	0.2838	0.0001
0.9	0.76	0.2031	0.0002	0.375	0.0001	0.3882	0.0001	0.3806	0.0009	0.332	0.0001	0.3155	0.0008	0.2856	0.0001
0.9	0.78	0.2056	0.0002	0.3775	0.0001	0.3929	0.0001	0.384	0.001	0.3355	0.0001	0.3192	0.0009	0.2873	0.0001
0.9	0.8	0.2087	0.0002	0.3816	0.0001	0.399	0.0001	0.388	0.001	0.341	0.0001	0.3227	0.0009	0.289	0.0001
0.9	0.82	0.2112	0.0002	0.3858	0.0001	0.4053	0.0001	0.392	0.001	0.3453	0.0001	0.3267	0.0009	0.2915	0.0001
0.9	0.84	0.2147	0.0002	0.3901	0.0001	0.4116	0.0001	0.3953	0.0011	0.3497	0.0002	0.3317	0.001	0.2952	0.0001
0.9	0.86	0.2192	0.0002	0.3942	0.0001	0.4214	0.0002	0.3996	0.0011	0.3542	0.0002	0.3369	0.001	0.2981	0.0002
0.9	0.88	0.2238	0.0003	0.4007	0.0001	0.4315	0.0002	0.4058	0.0011	0.3601	0.0002	0.3412	0.0011	0.303	0.0002
0.9	0.9	0.2283	0.0003	0.4102	0.0001	0.4442	0.0002	0.4143	0.0011	0.3675	0.0002	0.3468	0.0011	0.3092	0.0002
0.9	0.92	0.2368	0.0003	0.4218	0.0001	0.462	0.0003	0.4238	0.0011	0.3745	0.0002	0.3565	0.0011	0.3183	0.0002
0.9	0.94	0.2459	0.0003	0.4414	0.0002	0.4791	0.0003	0.4336	0.0011	0.3858	0.0002	0.3689	0.0012	0.3307	0.0002
0.9	0.96	0.2593	0.0003	0.468	0.0002	0.5086	0.0004	0.4508	0.001	0.4043	0.0002	0.3864	0.0012	0.3477	0.0002
0.92	0.5	0.2239	0.0001	0.4033	0.0001	0.4145	0.0001	0.3785	0.0004	0.3352	0	0.336	0.0003	0.3141	0.0001
0.92	0.52	0.2256	0.0001	0.4041	0.0001	0.416	0.0001	0.3811	0.0005	0.3378	0	0.3384	0.0004	0.3153	0.0001
0.92	0.54	0.2268	0.0001	0.4052	0.0001	0.4184	0.0001	0.3842	0.0005	0.341	0.0001	0.3403	0.0004	0.3168	0.0001
0.92	0.56	0.2285	0.0001	0.4063	0.0001	0.4203	0.0001	0.3875	0.0005	0.3441	0.0001	0.3421	0.0004	0.3182	0.0001
0.92	0.58	0.2297	0.0001	0.4072	0.0001	0.4227	0.0001	0.3909	0.0006	0.348	0.0001	0.345	0.0004	0.3189	0.0001
0.92	0.6	0.2317	0.0001	0.4082	0.0001	0.425	0.0001	0.3938	0.0006	0.351	0.0001	0.3475	0.0005	0.3206	0.0001
0.92	0.62	0.2332	0.0001	0.4095	0.0001	0.4271	0.0001	0.396	0.0006	0.3546	0.0001	0.3502	0.0005	0.3218	0.0001
0.92	0.64	0.2347	0.0001	0.411	0.0001	0.4297	0.0001	0.3989	0.0007	0.3574	0.0001	0.3517	0.0005	0.323	0.0001
0.92	0.66	0.2361	0.0001	0.4127	0.0001	0.4319	0.0001	0.4014	0.0007	0.3607	0.0001	0.3545	0.0005	0.3247	0.0001
0.92	0.68	0.2379	0.0001	0.4143	0.0001	0.4355	0.0001	0.4042	0.0007	0.364	0.0001	0.3572	0.0006	0.3264	0.0001
0.92	0.7	0.2397	0.0001	0.4162	0.0001	0.4385	0.0001	0.4064	0.0008	0.3673	0.0001	0.3592	0.0006	0.3283	0.0001
0.92	0.72	0.2415	0.0002	0.4183	0.0001	0.4414	0.0001	0.4087	0.0008	0.3708	0.0001	0.3618	0.0006	0.3294	0.0001
0.92	0.74	0.2439	0.0002	0.4199	0.0001	0.4447	0.0001	0.4127	0.0008	0.3749	0.0001	0.3644	0.0007	0.3314	0.0001
0.92	0.76	0.2462	0.0002	0.422	0.0001	0.4479	0.0001	0.4152	0.0009	0.3777	0.0001	0.3668	0.0007	0.3331	0.0001
0.92	0.78	0.2487	0.0002	0.4244	0.0001	0.4521	0.0001	0.4183	0.0009	0.3811	0.0001	0.3703	0.0007	0.3343	0.0001
0.92	0.8	0.2517	0.0002	0.4283	0.0001	0.4576	0.0001	0.4219	0.0009	0.3862	0.0001	0.3737	0.0007	0.3358	0.0001
0.92	0.82	0.2541	0.0002	0.4321	0.0001	0.4636	0.0001	0.4256	0.001	0.3901	0.0001	0.3774	0.0008	0.3382	0.0001
0.92	0.84	0.2573	0.0002	0.4361	0.0001	0.4696	0.0001	0.4284	0.001	0.3941	0.0001	0.3822	0.0008	0.3416	0.0001
0.92	0.86	0.2614	0.0002	0.4399	0.0001	0.4787	0.0002	0.4326	0.001	0.3982	0.0001	0.3865	0.0009	0.3442	0.0001
0.92	0.88	0.2659	0.0002	0.4459	0.0001	0.4881	0.0002	0.4385	0.001	0.4037	0.0002	0.3905	0.0009	0.3486	0.0002
0.92	0.9	0.2695	0.0002	0.4548	0.0001	0.4994	0.0002	0.4462	0.001	0.4106	0.0002	0.3958	0.0009	0.3542	0.0002
0.92	0.92	0.2769	0.0003	0.4654	0.0001	0.5155	0.0003	0.4555	0.001	0.4171	0.0002	0.4047	0.001	0.362	0.0002
0.92	0.94	0.285	0.0003	0.4836	0.0002	0.531	0.0003	0.4647	0.001	0.4272	0.0002	0.4159	0.0011	0.3735	0.0002
0.92	0.96	0.2976	0.0003	0.5078	0.0002	0.5574	0.0004	0.4813	0.0009	0.4425	0.0002	0.432	0.001	0.3882	0.0002
0.94	0.5	0.2832	0.0001	0.4716	0.0001	0.4971	0.0001	0.4415	0.0004	0.4074	0	0.4033	0.0003	0.3839	0.0001
0.94	0.52	0.2847	0.0001	0.4724	0.0001	0.4983	0.0001	0.4438	0.0004	0.4098	0	0.4056	0.0003	0.385	0.0001
0.94	0.54	0.2859	0.0001	0.4733	0.0001	0.5005	0.0001	0.4465	0.0004	0.4127	0	0.4072	0.0003	0.3862	0.0001
0.94	0.56	0.2874	0.0001	0.4743	0.0001	0.5024	0.0001	0.4495	0.0004	0.4155	0	0.4089	0.0003	0.3874	0.0001
0.94	0.58	0.2885	0.0001	0.475	0.0001	0.5045	0.0001	0.4527	0.0005	0.419	0	0.4116	0.0004	0.3881	0.0001
0.94	0.6	0.2904	0.0001	0.4759	0.0001	0.5067	0.0001	0.4554	0.0005	0.4218	0	0.4138	0.0004	0.3897	0.0001
0.94	0.62	0.2919	0.0001	0.4771	0.0001	0.5086	0.0001	0.4575	0.0005	0.4252	0.0001	0.4162	0.0004	0.3908	0.0001
0.94	0.64	0.2934	0.0001	0.4783	0.0001	0.5106	0.0001	0.4599	0.0006	0.4278	0.0001	0.4176	0.0004	0.3919	0.0001
0.94	0.66	0.2947	0.0001	0.4798	0.0001	0.5126	0.0001	0.4622	0.0006	0.4309	0.0001	0.4201	0.0004	0.3934	0.0001
0.94	0.68	0.2963	0.0001	0.4812	0.0001	0.5154	0.0001	0.4647	0.0006	0.434	0.0001	0.4227	0.0005	0.395	0.0001
0.94	0.7	0.298	0.0001	0.483	0.0001	0.5181	0.0001	0.4665	0.0006	0.437	0.0001	0.4245	0.0005	0.3968	0.0001
0.94	0.72	0.2995	0.0001	0.4849	0.0001	0.5209	0.0001	0.4685	0.0007	0.4401	0.0001	0.4266	0.0005	0.3977	0.0001
0.94	0.74	0.3016	0.0001	0.4864	0.0001	0.5239	0.0001	0.4722	0.0007	0.4437	0.0001	0.4289	0.0005	0.3996	0.0001
0.94	0.76	0.3039	0.0001	0.4883	0.0001	0.5266	0.0001	0.4743	0.0007	0.4462	0.0001	0.4309	0.0006	0.4009	0.0001
0.94	0.78	0.3062	0.0002	0.4905	0.0001	0.5307	0.0001	0.4769	0.0007	0.4494	0.0001	0.4342	0.0006	0.4019	0.0001
0.94	0.8	0.309	0.0002	0.4939	0.0001	0.5356	0.0001	0.4803	0.0008	0.4542	0.0001	0.4375	0.0006	0.4032	0.0001
0.94	0.82	0.3113	0.0002	0.4974	0.0001	0.5411	0.0001	0.4836	0.0008	0.4576	0.0001	0.4406	0.0006	0.4053	0.0001
0.94	0.84	0.3142	0.0002	0.5011	0.0001	0.5464	0.0001	0.486	0.0008	0.4612	0.0001	0.4449	0.0006	0.4085	0.0001
0.94	0.86	0.318	0.0002	0.5044	0.0001	0.5543	0.0001	0.4895	0.0008	0.4649	0.0001	0.4489	0.0007	0.4108	0.0001
0.94	0.88	0.3221	0.0002	0.5097	0.0001	0.5629	0.0001	0.4948	0.0009	0.4699	0.0001	0.4525	0.0007	0.4148	0.0001
0.94	0.9	0.3257	0.0002	0.5179	0.0001	0.5724	0.0002	0.5015	0.0008	0.4761	0.0001	0.4574	0.0007	0.4201	0.0001
0.94	0.92	0.3316	0.0002	0.527	0.0001	0.5864	0.0002	0.5098	0.0008	0.4819	0.0001	0.4648	0.0008	0.4271	0.0001
0.94	0.94	0.339	0.0002	0.5424	0.0002	0.5994	0.0003	0.5173	0.0008	0.4901	0.0001	0.4746	0.0008	0.4371	0.0001
0.94	0.96	0.3503	0.0002	0.5634	0.0002	0.6226	0.0003	0.533	0.0008	0.5035	0.0001	0.4893	0.0008	0.4491	0.0002
0.96	0.5	0.3608	0.0001	0.565	0.0001	0.5957	0.0001	0.5244	0.0002	0.4995	0	0.4958	0.0002	0.4661	0.0001
0.96	0.52	0.3622	0.0001	0.5656	0.0001	0.5968	0.0001	0.5263	0.0003	0.5014	0	0.4981	0.0002	0.467	0.0001
0.96	0.54	0.3634	0.0001	0.5664	0.0001	0.5986	0.0001	0.5284	0.0003	0.5038	0	0.4993	0.0003	0.4681	0.0001
0.96	0.56	0.3649	0.0001	0.5673	0.0001	0.6003	0.0001	0.5312	0.0003	0.5062	0	0.5008	0.0003	0.469	0.0001
0.96	0.58	0.3658	0.0001	0.5678	0.0001	0.6022	0.0001	0.5341	0.0003	0.5092	0	0.5031	0.0003	0.4695	0.0001
0.96	0.6	0.3676	0.0001	0.5686	0.0001	0.6039	0.0001	0.5365	0.0003	0.5116	0	0.5049	0.0003	0.471	0.0001
0.96	0.62	0.369	0.0001	0.5695	0.0001	0.6056	0.0001	0.5382	0.0004	0.5146	0	0.507	0.0003	0.4717	0.0001
0.96	0.64	0.3702	0.0001	0.5706	0.0001	0.6074	0.0001	0.5402	0.0004	0.5168	0	0.5082	0.0003	0.4726	0.0001
0.96	0.66	0.3714	0.0001	0.5717	0.0001	0.6088	0.0001	0.5419	0.0004	0.5195	0	0.5103	0.0003	0.4739	0.0001
0.96	0.68	0.3729	0.0001	0.5729	0.0001	0.6112	0.0001	0.5441	0.0004	0.5221	0	0.5127	0.0004	0.4755	0.0001
0.96	0.7	0.3744	0.0001	0.5745	0.0001	0.6137	0.0001	0.5459	0.0004	0.5246	0	0.5143	0.0004	0.477	0.0001
0.96	0.72	0.3759	0.0001	0.5762	0.0001	0.6162	0.0001	0.5476	0.0005	0.5271	0	0.5162	0.0004	0.4777	0.0001
0.96	0.74	0.3778	0.0001	0.5774	0.0001	0.6187	0.0001	0.5506	0.0005	0.53	0.0001	0.5182	0.0004	0.4794	0.0001
0.96	0.76	0.3799	0.0001	0.5791	0.0001	0.6211	0.0001	0.5523	0.0005	0.532	0.0001	0.5198	0.0004	0.4804	0.0001
0.96	0.78	0.3822	0.0001	0.581	0.0001	0.6245	0.0001	0.5542	0.0005	0.5347	0.0001	0.5226	0.0004	0.4813	0.0001
0.96	0.8	0.3847	0.0001	0.5839	0.0001	0.6288	0.0001	0.5573	0.0005	0.5388	0.0001	0.5252	0.0005	0.4825	0.0001
0.96	0.82	0.3869	0.0001	0.5872	0.0001	0.6336	0.0001	0.5602	0.0006	0.5417	0.0001	0.528	0.0005	0.4841	0.0001
0.96	0.84	0.3896	0.0001	0.5906	0.0001	0.6381	0.0001	0.562	0.0006	0.545	0.0001	0.5317	0.0005	0.4871	0.0001
0.96	0.86	0.3931	0.0002	0.5935	0.0001	0.6449	0.0001	0.5648	0.0006	0.5482	0.0001	0.5348	0.0005	0.4891	0.0001
0.96	0.88	0.3969	0.0002	0.598	0.0001	0.6525	0.0001	0.5694	0.0006	0.5523	0.0001	0.5374	0.0005	0.4923	0.0001
0.96	0.9	0.4002	0.0002	0.6051	0.0001	0.6602	0.0001	0.575	0.0006	0.5578	0.0001	0.5417	0.0005	0.497	0.0001
0.96	0.92	0.4054	0.0002	0.6123	0.0001	0.6712	0.0002	0.5826	0.0006	0.5629	0.0001	0.5474	0.0006	0.5029	0.0001
0.96	0.94	0.4114	0.0002	0.6246	0.0001	0.681	0.0002	0.5883	0.0006	0.5693	0.0001	0.5554	0.0006	0.5108	0.0001
0.96	0.96	0.4211	0.0002	0.6418	0.0001	0.6982	0.0002	0.6	0.0005	0.5806	0.0001	0.5654	0.0006	0.5204	0.0001
